# Supplementary material for: The pattern of Phosphate transporter 1 genes evolutionary divergence in Glycine max L
Source: BMC Plant Biol. 2013 Mar 20;13:48. doi: 10.1186/1471-2229-13-48 (PMC3621523; doi:10.1186/1471-2229-13-48)
Supplement: Additional file 5 — A, The cis-acting regulatory DNA elements present within the 14GmPHT1promoters. B, The PHT1 gene family in M.truncatula and synteny blocks harbouring PHT1s among soybean and Medicago. C, Synteny between GmPHT1 containing segments in soybean. D, Relative transcript abundance of the various GmPHT1 genes across different tissues. E, The information of the set of GmPHT1 genes and the primer sequences used for RT-qPCR and gene cloning experiments. F, The Ks and Ka values among GmPHT1 genes. [file 1471-2229-13-48-S5.xlsx]

## Sheet: A 
The cis-acting regulatory DNA elements of 14 GmPHT1 promoters
Type	Motif name	GmPHT1;1	GmPHT1;5	GmPHT1;6	GmPHT1;10	GmPHT1;2	GmPHT1;7	GmPHT1;4	GmPHT1;3	GmPHT1;14	GmPHT1;8	GmPHT1;9	GmPHT1;12	GmPHT1;13	GmPHT1;11	Annotation
Nodulin	NODCON1GM	3	3	2	1	2	3	4	1	3	2	1	4	3	1	One of two putative nodulin consensus sequences
	NODCON2GM	2	8	11	14	3	7	9	2	1	3	5	4	5	2	One of two putative nodulin consensus sequences
Root	ROOTMOTIFTAPOX1	17	25	23	24	21	14	18	23	35	15	14	18	18	18	Motif found both in promoters of rolD
	RHERPATEXPA7	1	1	1	1	0	0	3	2	0	3	0	2	1	1	Right part of RHEs (Root Hair-specific cis-Elements) conserved among the Arabidopsis thaliana A7 (AtEXPA7) orthologous (and paralogous) genes from diverse angiosperm species with different hair distribution patterns; K=G/T; W=T/A;
Flower	GTGANTG10	24	18	5	9	8	12	20	15	13	13	10	8	7	4	GTGA motif found in the promoter of the tobacco (N.t.) late pollen gene g10 which shows homology to pectate lyase and is the putative homologue of the tomato gene lat56; Located between -96 and -93; See S000280;
	MYBPZM	3	0	0	0	0	0	0	0	2	0	1	0	0	1	Core of consensus maize P (myb homolog) binding site; W=A/T; 6 bp core; Maize P gene specifies red pigmentation of kernel pericarp, cob, and other floral organs; P binds to A1 gene, but not Bz1 gene; Maize C1 (myb homolog) activates both A1 and Bz1 genes (Grotewold et al. 1994); W=A/T;
	QELEMENTZMZM13	2	0	0	0	1	0	1	0	1	0	2	0	0	0	Q(quantitative)-element in maize (Z.m.) ZM13 gene promoter; Found at -107 to -102; Involved in expression enhancing activity; ZM13 is a maize homolog of tomato LAT52 gene; ZM13 is a pollen-specific maize gene;
	POLLEN1LELAT52	22	16	5	6	11	12	9	12	11	11	4	9	5	12	One of two co-dependent regulatory elements responsible for pollen specific activation of tomato (L.e.) lat52 gene; Found at -72 to -68 region; See S000246 (POLLEN2LELAT52); AGAAA and TCCACCATA (S000246) are required for pollen specific expression; Also found in the promoter of tomato endo-beta-mannanase gene (LeMAN5) gene (Filichkin et al. 2004);
Leaf	CACTFTPPCA1	28	33	27	19	25	28	39	23	24	13	19	13	22	17	Tetranucleotide (CACT) is a key component of Mem1 (mesophyll expression module 1) found in the cis-regulatory element in the distal region of the phosphoenolpyruvate carboxylase (ppcA1) of the C4 dicot F. trinervia; Y=T/C;
	WRKY71OS	22	18	10	9	11	6	11	9	6	11	10	5	5	7	In young leaves, WRKY71OS bound to the protein strongly, but in senescent leaves, the binding was repressed and gene expression was stimulated.WRKY71OS, responded to leaf senescence
Seed	2SSEEDPROTBANAPA	3	3	0	0	0	0	0	1	0	0	0	0	0	0	Conserved in many storage-protein gene promoters; May be important for high activity of the napA promoter
	AACACOREOSGLUB1	1	2	0	0	0	0	0	4	2	0	1	0	1	0	Core of AACA motifs found in rice (O.s.) glutelin genes, involved in controlling the endosperm-specific expression; AACA is also closely associated with the GCN4 motif in all rice glutelin genes and together have been shown to confer endosperm-specific enhancement to the truncated -90 CaMV 35S promoter; See also S000045, S000181, S000276;
	ACGTOSGLUB1	0	0	0	0	0	0	0	0	0	0	1	0	0	1	"ACGT motif" found in GluB-1 gene in rice (O.s.); Required for endosperm-specific expression; Conserved in the 5'-flanking region of glutelin genes; See S000276, S000277; See S000019;Combination of GCN4, AACA and ACGT motifs was found sufficient to confer a detectable level of endosperm expression; See S000353, S000354;
	CAATBOX1	38	37	18	16	15	24	22	23	21	14	17	13	19	31	"CAAT promoter consensus sequence" found in legA gene of pea
	EBOXBNNAPA	17	15	6	6	12	15	15	10	10	13	16	13	20	13	E-box of napA storage-protein gene of Brassica napus (B.n.); See S000042 (CACGTGMOTIF); see S000407 (Myc consensus: CANNTG); This sequence is also known as RRE (R response element)(Hartmann et al., 2005);
	CANBNNAPA	4	3	1	1	0	0	0	1	2	0	0	0	1	2	Core of "(CA)n element" in storage protein genes in Brasica napus (B.n.); embryo- and endosperm-specific transcription of napin (storage protein) gene, napA; seed specificity; activator and repressor;
	CEREGLUBOX1PSLEGA	0	0	0	0	0	0	0	0	0	1	0	0	0	0	cereal glutenin box in pea legumin gene (legA); sequence homologous to the cereal glutenin gene control element ("-300 element")
	CEREGLUBOX2PSLEGA	2	0	0	0	0	0	1	0	0	1	0	0	0	0	cereal glutenin box in pea legumin gene (legA); sequence homologous to the cereal glutenin gene control element ("-300 element")
	RYREPEATGMGY2	1	0	0	0	1	4	5	1	5	0	2	1	1	1	RY repeat motif (CATGCAT); Present in the 5' region of the soybean (G.m.) glycinin gene (Gy2)
	RYREPEATVFLEB4	0	0	0	0	0	2	2	0	2	0	0	0	0	0	RY repeat motif; quantitative seed expression; Gene: Vicia faba LeB4; Soybean glycinin (Gy2); other dicot and monocot seed protein genes; "Sph box" found in rice (O.s.) Osem gene promoter; See S000010, S000299, S000300; Binding site of Arabidopsis B3-domain-containing transcription factor FUS3; TRAB1, bZIP transcription factor, interacts with VP1 and mediates abscisic acid-induced transcritption;…
	DOFCOREZM	43	41	13	14	21	24	28	27	25	24	17	18	15	27	Core site required for binding of Dof proteins in maize (Z.m.); Dof proteins are DNA binding proteins, with presumably only one zinc finger, and are unique to plants; Four cDNAs encoding Dof proteins, Dof1, Dof2, Dof3 and PBF, have been isolated from maize; PBF is an endosperm specific Dof protein that binds to prolamin box; Maize Dof1 enhances transcription from the promoters of both cytosolic o…
	DRE2COREZMRAB17	0	0	0	0	0	0	0	0	0	1	0	2	0	0	DRE2 core found in maize (Z.M.) rab17 gene promoter; "DBF1" and "DBF2" bound to "DRE2"; rab17 is expressed during late embryogenesis, and is induced by ABA; See S000150, S000200 and S000401;
	DPBFCOREDCDC3	3	3	0	0	5	0	2	1	1	1	2	2	2	2	A novel class of bZIP transcription factors, DPBF-1 and 2 (Dc3 promoter-binding factor-1 and 2) binding core sequence; Found in the carrot (D.c.) Dc3 gene promoter; Dc3 expression is normally embryo-specific, and also can be induced by ABA; The Arabidopsis abscisic acid response gene ABI5 encodes a bZIP transcription factor; abi5 mutant have a pleiotropic defects in ABA response; ABI5 regulates a…
	EMHVCHORD	0	0	0	0	0	1	0	1	1	0	0	0	0	0	"Endosperm motif (EM)" found in the promoter of barley (H.v.) c-hordein gene; Involved in the nitrogen response of c-hordein promoter;
	GCN4OSGLUB1	0	0	0	0	0	0	0	0	0	1	0	0	0	0	GCN4 motif found in GluB-1 gene in rice (O.s.); Required for endosperm-specific expression; See S000276; AACA and ACGT motifs was found sufficient to confer a detectable level of endosperm expression; See S000353, S000354; This motif is the recognition site for a basic leucine zipper transcription factor that belongs to the group of maize Opaque-2 (O2)-like proteins; Although all the RISBZ protei…
	NAPINMOTIFBN	1	1	0	0	0	0	0	1	0	1	1	0	0	1	Sequence found in 5' upstream region (-6, -95, -188) of napin (2S albumin) gene in Brassica napus (B.n.); Interact with a protein present in crude nuclear extracts from developing B. napus seeds;
	SEF1MOTIF	0	3	1	3	0	0	1	2	1	4	2	2	3	0	"soybean embryo factor" binding motif
	SEF3MOTIFGM	1	0	0	0	0	1	0	0	0	1	2	1	0	0	"soybean embryo factor" binding motif
	RYREPEATBNNAPA	2	0	1	0	2	6	6	2	5	1	3	1	1	1	RY repeat found in RY/G box (the complex containing the two RY repeats and the G-box) of napA gene in Brassica napus (B.n.); Found between -78 and -50; Required for seed specific expression; See S000262, S000263; dist B ABRE mediated transactivation by ABI3 adn ABI3-dependent response to ABA; a tetramer of the composite RY/G complex mediated only ABA-independent transactivation by ABI3; B2 domain…
	RYREPEATLEGUMINBOX	2	0	0	0	2	5	5	1	5	1	2	1	1	1	RY repeat (CATGCAY) or legumin box found in seed-storage protein genes in legume such as soybean (G.m.);
	SEF4MOTIFGM7S	5	3	3	10	4	4	7	6	7	4	1	6	6	2	"soybean embryo factor" binding motif
Abiotic or biotic stress	BIHD1OS	4	2	2	3	4	2	2	5	5	4	4	3	5	6	Binding site of OsBIHD1, a rice BELL homeodomain transcription factor
	CACGTGMOTIF	0	0	0	0	0	0	0	0	0	1	0	1	1	1	CACGTG motif; "G-box"; Binding site of Arabidopsis GBF4; C. roseus G-box binding factor 1 (CrGBF1) and 1 (CrGBF2) can act as transcriptional repressors of the Str promoter via direct interaction with the G-box; See S000345; Essential for expression of beta-phaseolin gene during embryogenesis in bean, tobacco, Arabidopsis; Tomato Pti4 (ERF) regulates defense-related gene expression via GCC box and…
	ELRECOREPCRP1	4	1	0	0	0	1	0	0	0	1	1	0	0	0	ElRE (Elicitor Responsive Element) core of parsley (P.c.) PR1 genes; consensus sequence of elements W1 and W2 of parsley PR1-1 and PR1-2 promoters; Box W1 and W2 are the binding site of WRKY1 and WRKY2, respectively; ERE; "WA box"; One of the W boxes found in the Parsley (P.c.) WRKY1 gene promoter; Required for elicitor responsiveness; See S000310; "WC box" WB box (S000310) and WC box constitute …
	MYB1LEPR	1	2	3	1	0	2	0	1	2	0	1	0	1	0	Tomato Pti4(ERF) regulates defence-related gene expression via GCC box and non-GCC box cis elements (Myb1(GTTAGTT), G box (CACGTG));
	GT1GMSCAM4	8	9	2	2	2	4	5	10	11	5	0	6	3	2	GT-1 motif found in the promoter of soybean (Glycine max) CaM isoform, SCaM-4; Plays a role in pathogen- and salt-induced SCaM-4 gene expression; See also S000198 (GT-1 consensus);
	P1BS	4	4	1	3	1	1	1	1	4	2	0	4	3	2	PHR1-binding sequence found in the upstream regions of phosphate starvation responsive genes from several plant species; phr1 (phosphate starvation response 1) gene codes for PHR1 protein related to PSR1 gene in C. reinhardtii;
	AMMORESIIUDCRNIA1	0	0	0	0	0	0	0	0	0	0	2	0	0	0	Motifs (IIU and IID) found in the Chlamydomonas (C.R.) Nia1 gene promoter; Involved in ammonium-response; Located between -231 and -219 and also between -76 and -65; Involved in Nia1 transcription activation; W=T/A;
	GLMHVCHORD	0	0	0	0	0	0	0	0	0	1	0	0	0	0	"GLM (GCN4-like motif)" found in the promoter of barley (H.v.) B1- and c-hordein gene; Involved in the nitrogen response of c-hordein promoter; R=A/G; S=C/G; See also S000277 (GCN4OSGLUB1); SPA, a seed-specific basic leucine zipper protein from wheat, can activate transcription from the GCN4-like motif (GLM) of -326 LMWG-1D1 promoter (Albani et al., 1997);
	ABRERATCAL	0	0	1	0	0	0	0	0	0	1	2	1	1	1	"ABRE-related sequence" or "Repeated sequence motifs" identified in the upstream regions of 162 Ca(2+)-responsive upregulated genes; see also ABRE; M=C/A; Y=T/C; B=T/C/G;
	CGCGBOXAT	0	2	2	2	0	0	0	2	0	1	0	1	0	0	CGCG box recognized by AtSR1-6 (Arabidopsis thaliana signal-responsive genes); Multiple CGCG elements are found in promoters of many genes; Ca++/calmodulin binds to all AtSRs; V=A/C/G; B=G/T/C;
	IRO2OS	0	0	0	0	0	0	0	0	0	1	0	1	0	0	OsIRO2-binding core sequence; "G-box plus G"; Transcription factor OsIRO2 is induced exclusively by Fe deficiency
	CURECORECR	8	9	10	3	6	5	11	8	6	5	8	2	5	6	GTAC is the core of a CuRE (copper-response element) found in Cyc6 and Cpx1 genes in Chlamydomonas; Also involved in oxygen-response of these genes; For CuRE, see Quin and Merchant, 1995;
	ACGTATERD1	4	5	4	4	3	4	9	4	1	7	9	8	9	4	ACGT sequence (from -155 to -152) required for etiolation-induced expression of erd1 (early responsive to dehydration) in Arabidopsis;
	CBFHV	0	1	0	0	2	1	1	0	0	3	0	2	1	0	Binding site of barley (H.v.) CBF1, and also of barley CBF2; CBF = C-repeat (CRT) binding factors; CBFs are also known as dehydration-responsive element (DRE) binding proteins (DREBs); See also S000411 (SQ=GTCGAC); R=A/G; Y=C/T;
	DRECRTCOREAT	0	0	0	0	0	0	0	0	0	2	0	2	0	0	Core motif of DRE/CRT (dehydration-responsive element/C-repeat) cis-acting element found in many genes in Arabidopsis and in rice; R=G/A; Os DREB1A bound to GCCGAC more preferentially than to ACCGAC whereas At DREB1A bound to both GCCGAC and ACCGAC efficiently; See S000402 (ACCGAC); Maize ZmDREB1A bound to DRE (Qin et al. 2004); HaDREB2 in Helianthus annuus (sunflower)(Diaz-Martin et al. 2005); H…
	MYB1AT	3	2	0	0	1	2	2	2	2	2	4	1	3	1	MYB recognition site found in the promoters of the dehydration-responsive gene rd22 and many other genes in Arabidopsis; W=A/T
	MYCATRD22	1	2	1	1	1	1	2	0	0	1	0	0	2	0	Binding site for MYC (rd22BP1) in Arabidopsis (A.t.) dehydration-resposive gene, rd22; MYC binding site in rd22 gene of Arabidopsis thaliana; ABA-induction; Located at ca. -200 of rd22 gene; Also MYB at ca. -141 of rd22 gene; See also S000175 (MYBATRD22);
	MYB2AT	2	1	0	0	0	0	0	0	1	0	0	0	0	0	Binding site for ATMYB2, an Arabidopsis MYB homolog; ATMYB2 binds oligonucleotides that contained a consensus MYB recognition sequence (TAACTG), such as is in the SV40 enhancer and the maize bronze-1 promoter (Urao et al., Plant Cell 5:1529 (1993)); ATMYB2 is involved in regulation of genes that are responsive to water stress in Arabidopsis; See S000355;
	MYB2CONSENSUSAT	3	1	0	1	0	2	0	0	1	1	1	0	1	1	MYB recognition site found in the promoters of the dehydration-responsive gene rd22 and many other genes in Arabidopsis; Y=C/T; K=G/T; See S000177 (MYB2), S000175 (MYBATRD22);
	MYCCONSENSUSAT	17	15	6	6	12	15	15	10	10	13	16	13	20	13	MYC recognition site found in the promoters of the dehydration-responsive gene rd22 and many other genes in Arabidopsis; Binding site of ATMYC2 (previously known as rd22BP1); see S000144 (E-box; CANNTG), S000174 (MYCATRD22); N=A/T/G/C; MYC recognition sequence in CBF3 promoter; Binding site of ICE1 (inducer of CBF expression 1) that regulates the transcription of CBF/DREB1 genes in the cold in Ar…
	MYCATERD1	2	1	0	0	2	3	2	1	2	1	2	0	0	1	MYC recognition sequence (from -466 to -461) necessary for expression of erd1 (early responsive to dehydration) in dehydrated Arabidopsis; NAC protein bound specifically to the CATGTG motif (Tran et al., 2004)); NAC protein bound specifically to the CATGTG motif (Tran et al., 2004);
	MYBATRD22	1	0	0	0	0	1	0	0	0	1	0	0	0	0	Binding site for MYB (ATMYB2) in dehydration-responsive gene, rd22; MYB binding site in rd22 gene of Arabidopsis thaliana; ABA-induction; Located at ca. -141 of rd22 gene; Also MYC at ca. -200 of rd22 gene; See S000174 (MYCATRD22); See S000355;
	MYBCORE	3	3	7	3	3	2	5	4	2	1	0	2	8	3	Binding site for all animal MYB and at least two plant MYB proteins ATMYB1 and ATMYB2, both isolated from Arabidopsis; ATMYB2 is involved in regulation of genes that are responsive to water stress in Arabidopsis; A petunia MYB protein (MYB.Ph3) is involved in regulation of flavonoid biosynthesis (Solano et al. EMBO J 14:1773 (1995)); See S000355;
Sugar	ACGTABOX	0	0	2	1	2	1	1	0	0	0	0	0	0	0	"A-box" according to the nomenclature of ACGT elements by Foster et al. (FASEB J 8:192-200 (1994)); One of ACGT elements; Found in ocs gene; RITA-1 binding site (Izawa et al. 1994); "G motif" by Toyofuku et al. (1998); G motif and TATCCAY motif (a GATA motif as its antisense sequence; see S000256) are responsible for sugar repression (Toyofuku et al. 1998);
	SREATMSD	2	5	1	2	0	1	1	0	1	0	0	0	0	1	sugar-repressive element (SRE)
	SURE1STPAT21	0	0	0	1	0	0	1	0	0	0	0	0	0	0	sugar-repressive element (SRE)
	SURE2STPAT21	0	0	0	0	0	0	0	0	1	0	0	0	0	0	sugar-repressive element (SRE)
	SURECOREATSULTR11	3	3	0	1	0	2	0	3	2	1	3	3	1	3	the core of sulfur-responsive element (SURE) which contains auxin response factor (ARF) binding sequence
	TATCCAYMOTIFOSRAMY3D	1	1	1	0	0	0	0	0	1	0	1	0	0	1	TATCCAY motif found in rice (O.s.) RAmy3D alpha-amylase gene promoter; Y=T/C; a GATA motif as its antisense sequence; TATCCAY motif and G motif (see S000130) are responsible for sugar repression (Toyofuku et al. 1998);
	WBOXHVISO1	8	8	5	6	8	5	3	6	1	4	1	0	1	0	mainly participates in the sugar signal transduction
	WBOXNTCHN48	1	2	0	0	1	1	2	0	0	0	0	0	0	0	mainly participates in the sugar signal transduction
Hormone	ACGTABREMOTIFA2OSEM	0	1	0	0	0	0	0	0	0	1	0	1	0	0	Experimentally determined sequence requirement of ACGT-core of motif A in ABRE of the rice gene, OSEM; See S000281; DRE and ABRE are interdependent in the ABA-responsive expression of the rd29A in Arabidopsis; K=G/T;
	SBOXATRBCS	0	0	0	0	0	1	0	0	0	0	0	0	0	0	Important for the sugar and ABA responsiveness of CMA5"(Acevedo-Hernandez et al., 2005)
	ABREATCONSENSUS	0	1	0	0	0	0	0	0	0	1	0	1	0	0	ABA-responsive elements (ABREs) found in the promoter of ABA and/or stress-regulated genes; ABFs, a family of ABRE binding factors; ABF3 and ABF4 function in ABA signaling; Y=C/T;
	SEBFCONSSTPR10A	3	0	1	2	0	0	0	1	1	1	1	1	2	1	Binding site of the potato silencing element binding factor (SEBF) gene found in promoter of pathogenesis-related gene (PR-10a); Located between -45 and -39; Similar to the auxin response element; W=A/T;
	ARFAT	4	1	1	3	0	1	1	1	0	0	0	0	1	1	ARF (auxin response factor) binding site found in the promoters of primary/early auxin response genes of Arabidopsis thaliana (A.t.); AuxRE; See S000337; Binding site of Arabidopsis ARF1 (Auxin response factor1); Sequence found in NDE element in Soybean (G.m.) SAUR (Small Auxin-Up RNA) 15A gene promoter; See S000359, S000360; Found in D1 or D4 element in Soybean (G.m.) GH3 promoter; This element …
	AUXREPSIAA4	0	0	0	0	0	1	0	0	0	0	0	0	0	0	"AuxRE (Auxine responsive element )" of pea (P.s.) PS-IAA4/5 gene; Indoleacetic acid-inducible genes; domain A; TGA1a is preferentially expressed in root tip meristems; TGA1a may contribute to the expression of GST isoenzymes, especially in root tip meristems;
	NTBBF1ARROLB	0	3	4	2	4	0	3	4	2	3	1	0	0	4	NtBBF1(Dof protein from tobacco) binding site in Agrobacterium rhizogenes (A.r.) rolB gene; Found in regulatory domain B (-341 to -306); Required for tissue-specific expression and auxin induction;
	CATATGGMSAUR	4	0	0	0	0	1	2	1	0	0	0	0	1	1	Sequence found in NDE element in soybean (G.m.) SAUR (Small Auxin-Up RNA) 15A gene promoter; Involved in auxin responsiveness; See S000359, S000360
	GGTCCCATGMSAUR	0	0	0	0	0	1	0	0	0	0	0	0	0	0	Sequence found in NDE element in Soybean (G.m.) SAUR (Small Auxin-Up RNA) 15A gene promoter; Involved in auxin responsiveness; See S000270, S000359
	ERELEE4	0	2	1	0	1	0	0	1	0	0	2	0	1	1	ERE (ethylene responsive element) of tomato (L.e.) E4 and carnation GST1 genes; GST1 is related to senescence; Found in the 5'-LTR region of TLC1.1 retrotransposon family in Lycopersicon chilense (Tapia et al.); ERE motifs mediate ethylene-induced activation of the U3 promoter region;
	WBOXNTERF3	14	11	5	6	8	6	8	6	3	5	3	3	3	0	WBOXNTERF3 were responsible for ethylene by wounding
	ARR1AT	28	31	12	13	18	18	26	16	9	11	13	16	15	18	"ARR1-binding element" found in Arabidopsis; ARR1 is a response regulator; N=G/A/C/T; AGATT is found in the promoter of rice non-symbiotic haemoglobin-2 (NSHB) gene (Ross et al., 2004);
	GAREAT	1	0	1	1	3	0	1	4	1	3	2	3	2	1	GARE (GA-responsive element); Occurrence of GARE in GA-inducible, GA-responsible, and GA-nonresponsive genes found in Arabidopsis seed germination was 20, 18, and 12%, respectively; see S000181;
	PYRIMIDINEBOXHVEPB1	2	0	0	1	0	1	0	0	0	0	0	2	0	0	Pyrimidine box found in the barley (H.v.) EPB-1 (cysteine proteinase) gene promoter; Located between -120 to -113; Required for GA induction; See S000297, S000259;
	MYBGAHV	0	0	1	1	2	0	1	3	1	3	1	3	2	1	Central element of gibberellin (GA) response complex (GARC) in high-pI alpha-amylase gene in barley (H.v.); Similar to c-myb and v-myb consensus binding site; GAmyb binds specifically to the TAACAAA box in vitro; GAmyb is the sole GA-regulated transcriptional factor required for transcriptional activation of the high-pI alpha-amylase; GARC consist of the pyrimidine, TAACAAA and TATCCAC boxes; GAR…
	GARE1OSREP1	0	0	1	1	0	0	0	0	0	0	0	0	0	0	Gibberellin-responsive element (GARE) found in the promoter region of a cystein proteinase (REP-1) gene in rice; See S000020;
	GARE2OSREP1	1	0	0	0	0	0	0	0	0	0	0	0	2	0	Gibberellin-responsive element (GARE) found in the promoter region of a cystein proteinase (REP-1) gene in rice; See S000020;
	WBOXATNPR1	8	7	4	3	8	3	0	7	4	4	5	0	1	3	recognized specifically by salicylic acid (SA)-induced WRKY DNA binding proteins
	ATHB5ATCORE	0	1	0	0	0	1	0	0	0	0	0	1	0	1	Consensus binding sequence for Arabidopsis (A.T.) class I HDzip (Homeodomein-leucine zipper) protein, ATHB5; ATHB5 protein forms dimers in solution; ATHB5 and ATHB6 exhibit identical DNA binding specificities; ATHB5 forms heterodimers with other class I HDzip proteins; See also S000475;
	ATHB6COREAT	0	0	0	0	0	0	0	0	1	0	0	0	0	0	Consensus binding sequence for Arabidopsis (A.T.) homeodomain-leucine zipper protein, ATHB6; ATHB6 is a target of the protein phosphatase ABI1 and regulates hormone responses; See S000371;
	T/GBOXATPIN2	0	0	0	0	0	0	0	1	0	0	2	0	0	0	Involved in jasmonate (JA) induction of these genes; bHLH-Leu zipper JAMYC2 and JAMYC10 proteins specifically recognaize this motif (Boter et al., 2004);
	Note:the motifs of the soybean PHT1 promoters were predicted by PLACE (http://www.dna.affrc.go.jp/PLACE/). The numbers shown the occurrence frequency of the motifs in one promoter. The motifs in red blackground showed the important motifs according to the known PHT1 genes. The sequences were in the upstream of the 3 kb sequence upstream of the ATG ( for genes without 5’ UTRs) or 5’UTR (for genes …

## Sheet: B 
The PHT1 gene family in Medicago truncatula					Synteny blocks harbouring PHT1 among soybean and Medicago
Gene name	Locus name	Location in the chromosome	Uniprot No.		GmBlock	Start site	Stop site	Length (bp)	GmBlock containing PHT1	MtBlock	Start site	Stop site	Length (bp)	MtBlock containing PHT1
MtPT3	Medtr1g043200	chr1:12449811..12451496	A5H2U5		GM10	40920342	41412086	491744	GmPHT1;5 and GmPHT1;10	MT01a	19461536	18846622	614914	MtPT5 and MtPT7
MtPT1	Medtr1g043220	chr1:12459295..12461615	O22301		GM14	43227556	46549696	3322140	GmPHT1;11	MT05	25434130	28810138	-3376008	MtPT4
MtPT2	Medtr1g043290	chr1:12497182..12501214	O22302		GM02	358380	670381	312001	GmPHT1;14	MT01b	12251439	12527699	-276260	MtPT1, MtPT2, MtPT3
MtPT5	Medtr1g074930	chr1:18861287..18865139	A5H2U6		GM20	1852007	3218783	1366776	GmPHT1;8	MT04	28939320	28042631	896689	MtPT9
MtPT7	Medtr1g074940	chr1:18869275..18871098
MtPT8	Medtr3g082700	chr3:26591485..26593602
MtPT6	Medtr4g027240	chr4:8181436..8183196	B2G3Q0
MtPT9	Medtr4g083960	chr4:28761536..28757549
MtPT4	Medtr5g068140	chr5:27835974..27837647	Q8GSG4

## Sheet: C 
The collinearity of homeologous blocks harbouring GmPHT1					The localization of synteny blocks harbouring GmPHT1 on chromosomes
Locus 1	Locus 2	Average Ks	E-Value		Block1	Start site	Stop site	Length (bp)	Block2	Start site	Stop site	Length (bp)
Glyma10g03920	Glyma13g18080	0.1892	0		GM03	34976683	47760825	12784142	GM19	37896584	50518596	12622012
Glyma10g03930	Glyma13g18090	0.1892	1e-118		GM07	38863474	41226534	2363060	GM20a	1086814	6083933	4997119
Glyma10g03940	Glyma13g18100	0.1892	0		GM10a	2919269	7468995	4549726	GM13a	21742861	25815611	4072750
Glyma10g03950	Glyma13g18130	0.1892	4e-176		GM10b	37796174	50275770	12479596	GM20b	33043949	45988053	12944104
Glyma10g03980	Glyma13g18140	0.1892	0		GM10c	144772	1615216	1470444	GM02	19469	1575114	1555645
Glyma10g03990	Glyma13g18150	0.1892	1e-72		GM13b	8332964	11712750	3379786	GM14	29057482	38895928	9838446
Glyma10g04010	Glyma13g18160	0.1892	3e-19
Glyma10g04020	Glyma13g18170	0.1892	2e-67
Glyma10g04030	Glyma13g18180	0.1892	2e-19
Glyma10g04040	Glyma13g18200	0.1892	4e-41
Glyma10g04050	Glyma13g18210	0.1892	1e-87
Glyma10g04060	Glyma13g18220	0.1892	0
Glyma10g04070	Glyma13g18230	0.1892	1e-60
Glyma10g04100	Glyma13g18280	0.1892	1e-74
Glyma10g04110	Glyma13g18290	0.1892	4e-124
Glyma10g04120	Glyma13g18300	0.1892	0
Glyma10g04130	Glyma13g18310	0.1892	0
Glyma10g04140	Glyma13g18320	0.1892	2e-151
Glyma10g04160	Glyma13g18330	0.1892	2e-32
Glyma10g04170	Glyma13g18340	0.1892	8e-64
Glyma10g04190	Glyma13g18400	0.1892	1e-58
Glyma10g04210	Glyma13g18410	0.1892	1e-77
Glyma10g04230	Glyma13g18420	0.1892	6e-75
Glyma10g04240	Glyma13g18430	0.1892	6e-64
Glyma10g04270	Glyma13g18450	0.1892	1e-18
Glyma10g04290	Glyma13g18460	0.1892	0
Glyma10g04300	Glyma13g18470	0.1892	0
Glyma10g04310	Glyma13g18510	0.1892	4e-178
Glyma10g04340	Glyma13g18590	0.1892	3e-69
Glyma10g04350	Glyma13g18620	0.1892	6e-110
Glyma10g04370	Glyma13g18630	0.1892	0
Glyma10g04390	Glyma13g18640	0.1892	7e-126
Glyma10g04400	Glyma13g18650	0.1892	0
Glyma10g04410	Glyma13g18670	0.1892	0
Glyma10g04420	Glyma13g18680	0.1892	0
Glyma10g04430	Glyma13g18690	0.1892	0
Glyma10g04440	Glyma13g18700	0.1892	3e-177
Glyma10g04450	Glyma13g18710	0.1892	3e-123
Glyma10g04460	Glyma13g18720	0.1892	1e-63
Glyma10g04480	Glyma13g18730	0.1892	0
Glyma10g04490	Glyma13g18740	0.1892	9e-67
Glyma10g04500	Glyma13g18750	0.1892	0
Glyma10g04510	Glyma13g18760	0.1892	8e-117
Glyma10g04520	Glyma13g18770	0.1892	0
Glyma10g04530	Glyma13g18780	0.1892	2e-126
Glyma10g04540	Glyma13g18800	0.1892	1e-95
Glyma10g04550	Glyma13g18820	0.1892	8e-46
Glyma10g04560	Glyma13g18830	0.1892	1e-76
Glyma10g04570	Glyma13g18840	0.1892	9e-136
Glyma10g04580	Glyma13g18850	0.1892	0
Glyma10g04590	Glyma13g18900	0.1892	5e-48
Glyma10g04610	Glyma13g18910	0.1892	1e-114
Glyma10g04620	Glyma13g18920	0.1892	0
Glyma10g04630	Glyma13g18930	0.1892	6e-90
Glyma10g04640	Glyma13g18940	0.1892	0
Glyma10g04650	Glyma13g18980	0.1892	4e-43
Glyma10g04660	Glyma13g18990	0.1892	0
Glyma10g04670	Glyma13g19000	0.1892	9e-20
Glyma10g04680	Glyma13g19010	0.1892	0
Glyma10g04690	Glyma13g19020	0.1892	7e-52
Glyma10g04700	Glyma13g19030	0.1892	0
Glyma10g04710	Glyma13g19040	0.1892	0
Glyma10g04730	Glyma13g19070	0.1892	8e-40
Glyma10g04750	Glyma13g19080	0.1892	0
Glyma10g04760	Glyma13g19100	0.1892	0
Glyma10g04770	Glyma13g19120	0.1892	2e-62
Glyma10g04780	Glyma13g19170	0.1892	2e-47
Glyma10g04810	Glyma13g19200	0.1892	0
Glyma10g04820	Glyma13g19210	0.1892	7e-110
Glyma10g04830	Glyma13g19220	0.1892	0
Glyma10g04850	Glyma13g19230	0.1892	0
Glyma10g04890	Glyma13g19250	0.1892	2e-104
Glyma10g04900	Glyma13g19260	0.1892	1e-65
Glyma10g04910	Glyma13g19270	0.1892	5e-125
Glyma10g04920	Glyma13g19280	0.1892	0
Glyma10g04930	Glyma13g19290	0.1892	2e-18
Glyma10g04960	Glyma13g19310	0.1892	0
Glyma10g05000	Glyma13g19350	0.1892	1e-87
Glyma10g05010	Glyma13g19370	0.1892	5e-152
Glyma10g05020	Glyma13g19380	0.1892	0
Glyma10g05030	Glyma13g19390	0.1892	6e-170
Glyma10g05040	Glyma13g19400	0.1892	2e-35
Glyma10g05050	Glyma13g19420	0.1892	0
Glyma10g05060	Glyma13g19430	0.1892	5e-76
Glyma10g05080	Glyma13g19440	0.1892	0
Glyma10g05090	Glyma13g19450	0.1892	0
Glyma10g05100	Glyma13g19460	0.1892	2e-58
Glyma10g05120	Glyma13g19490	0.1892	4e-36
Glyma10g05130	Glyma13g19500	0.1892	6e-124
Glyma10g05150	Glyma13g19520	0.1892	0
Glyma10g05160	Glyma13g19530	0.1892	4e-138
Glyma10g05170	Glyma13g19540	0.1892	0
Glyma10g05180	Glyma13g19550	0.1892	6e-72
Glyma10g05190	Glyma13g19560	0.1892	2e-75
Glyma10g05210	Glyma13g19570	0.1892	7e-74
Glyma10g05220	Glyma13g19580	0.1892	0
Glyma10g05240	Glyma13g19620	0.1892	0
Glyma10g05250	Glyma13g19630	0.1892	5e-130
Glyma10g05260	Glyma13g19640	0.1892	0
Glyma10g05270	Glyma13g19650	0.1892	1e-59
Glyma10g05280	Glyma13g19660	0.1892	1e-55
Glyma10g05290	Glyma13g19670	0.1892	2e-134
Glyma10g05300	Glyma13g19680	0.1892	1e-127
Glyma10g05310	Glyma13g19690	0.1892	1e-129
Glyma10g05320	Glyma13g19730	0.1892	0
Glyma10g05330	Glyma13g19740	0.1892	6e-113
Glyma10g05390	Glyma13g19750	0.1892	1e-70
Glyma10g05400	Glyma13g19770	0.1892	4e-91
Glyma10g05430	Glyma13g19780	0.1892	1e-124
Glyma10g05440	Glyma13g19790	0.1892	9e-101
Glyma10g05460	Glyma13g19810	0.1892	0
Glyma10g05470	Glyma13g19820	0.1892	4e-132
Glyma10g05480	Glyma13g19830	0.1892	2e-63
Glyma10g05500	Glyma13g19860	0.1892	0
Glyma10g05520	Glyma13g19870	0.1892	0
Glyma10g05530	Glyma13g19880	0.1892	8e-153
Glyma10g05540	Glyma13g19890	0.1892	0
Glyma10g05550	Glyma13g19900	0.1892	9e-169
Glyma10g05560	Glyma13g19910	0.1892	8e-147
Glyma10g05580	Glyma13g19930	0.1892	0
Glyma10g05590	Glyma13g19940	0.1892	0
Glyma10g05600	Glyma13g19960	0.1892	0
Glyma10g05620	Glyma13g19980	0.1892	0
Glyma10g05630	Glyma13g19990	0.1892	9e-25
Glyma10g05650	Glyma13g20000	0.1892	8e-152
Glyma10g05660	Glyma13g20010	0.1892	3e-78
Glyma10g05670	Glyma13g20020	0.1892	0
Glyma10g05690	Glyma13g20050	0.1892	0
Glyma10g05710	Glyma13g20060	0.1892	1e-45
Glyma10g05720	Glyma13g20070	0.1892	3e-167
Glyma10g05730	Glyma13g20080	0.1892	0
Glyma10g05740	Glyma13g20090	0.1892	8e-90
Glyma10g05750	Glyma13g20100	0.1892	3e-123
Glyma10g05760	Glyma13g20110	0.1892	1e-33
Glyma10g05770	Glyma13g20130	0.1892	8e-78
Glyma10g05780	Glyma13g20140	0.1892	2e-33
Glyma10g05790	Glyma13g20160	0.1892	7e-19
Glyma10g05800	Glyma13g20170	0.1892	3e-175
Glyma10g05810	Glyma13g20180	0.1892	2e-63
Glyma10g05820	Glyma13g20190	0.1892	3e-34
Glyma10g05830	Glyma13g20200	0.1892	2e-84
Glyma10g05850	Glyma13g20210	0.1892	0
Glyma10g05870	Glyma13g20220	0.1892	1e-134
Glyma10g05880	Glyma13g20230	0.1892	3e-156
Glyma10g05890	Glyma13g20240	0.1892	0
Glyma10g05910	Glyma13g20250	0.1892	0
Glyma10g05920	Glyma13g20260	0.1892	0
Glyma10g05930	Glyma13g20270	0.1892	1e-153
Glyma10g05990	Glyma13g20280	0.1892	2e-171
Glyma10g06000	Glyma13g20300	0.1892	0
Glyma10g06010	Glyma13g20310	0.1892	2e-36
Glyma10g06030	Glyma13g20320	0.1892	2e-20
Glyma10g06040	Glyma13g20330	0.1892	1e-89
Glyma10g06050	Glyma13g20340	0.1892	8e-73
Glyma10g06070	Glyma13g20360	0.1892	5e-37
Glyma10g06080	Glyma13g20370	0.1892	0
Glyma10g06090	Glyma13g20390	0.1892	1e-170
Glyma10g06100	Glyma13g20400	0.1892	0
Glyma10g06110	Glyma13g20410	0.1892	5e-104
Glyma10g06120	Glyma13g20420	0.1892	0
Glyma10g06130	Glyma13g20430	0.1892	2e-38
Glyma10g06140	Glyma13g20450	0.1892	3e-165
Glyma10g06150	Glyma13g20460	0.1892	2e-172
Glyma10g06160	Glyma13g20470	0.1892	0
Glyma10g06170	Glyma13g20480	0.1892	0
Glyma10g06180	Glyma13g20500	0.1892	2e-51
Glyma10g06190	Glyma13g20510	0.1892	1e-148
Glyma10g06210	Glyma13g20520	0.1892	3e-107
Glyma10g06220	Glyma13g20530	0.1892	0
Glyma10g06230	Glyma13g20540	0.1892	0
Glyma10g06240	Glyma13g20550	0.1892	5e-64
Glyma10g06250	Glyma13g20560	0.1892	1e-118
Glyma10g06280	Glyma13g20570	0.1892	1e-37
Glyma10g06320	Glyma13g20590	0.1892	6e-32
Glyma10g06340	Glyma13g20620	0.1892	4e-34
Glyma10g06450	Glyma13g20650	0.1892	2e-48
Glyma10g06460	Glyma13g20660	0.1892	1e-134
Glyma10g06470	Glyma13g20670	0.1892	7e-49
Glyma10g06480	Glyma13g20680	0.1892	0
Glyma10g06490	Glyma13g20690	0.1892	2e-18
Glyma10g06500	Glyma13g20700	0.1892	0
Glyma10g06510	Glyma13g20710	0.1892	9e-53
Glyma10g06520	Glyma13g20720	0.1892	6e-17
Glyma10g06530	Glyma13g20730	0.1892	0
Glyma10g06540	Glyma13g20740	0.1892	0
Glyma10g06550	Glyma13g20750	0.1892	0
Glyma10g06560	Glyma13g20760	0.1892	2e-171
Glyma10g06570	Glyma13g20770	0.1892	5e-55
Glyma10g06580	Glyma13g20780	0.1892	0
Glyma10g06590	Glyma13g20790	0.1892	0
Glyma10g06600	Glyma13g20800	0.1892	0
Glyma10g06610	Glyma13g20810	0.1892	0
Glyma10g06620	Glyma13g20830	0.1892	4e-119
Glyma10g06630	Glyma13g20840	0.1892	0
Glyma10g06650	Glyma13g20860	0.1892	0
Glyma10g06670	Glyma13g20870	0.1892	0
Glyma10g06680	Glyma13g20880	0.1892	2e-77
Glyma10g06690	Glyma13g20890	0.1892	2e-48
Glyma10g06710	Glyma13g20920	0.1892	7e-149
Glyma10g06740	Glyma13g20930	0.1892	4e-155
Glyma10g06750	Glyma13g20940	0.1892	3e-37
Glyma10g06760	Glyma13g20950	0.1892	7e-82
Glyma10g06770	Glyma13g20960	0.1892	9e-89
Glyma10g06780	Glyma13g20970	0.1892	3e-100
Glyma10g06800	Glyma13g20980	0.1892	0
Glyma10g06810	Glyma13g20990	0.1892	5e-80
Glyma10g07110	Glyma13g21040	0.1892	4e-78
Glyma10g07120	Glyma13g21050	0.1892	3e-38
Glyma10g07170	Glyma13g21060	0.1892	0
Glyma10g07190	Glyma13g21080	0.1892	0
Glyma10g07210	Glyma13g21110	0.1892	0
Glyma10g07220	Glyma13g21120	0.1892	0
Glyma10g07230	Glyma13g21130	0.1892	0
Glyma10g07240	Glyma13g21140	0.1892	7e-119
Glyma10g07250	Glyma13g21160	0.1892	4e-54
Glyma10g07260	Glyma13g21170	0.1892	1e-98
Glyma10g07270	Glyma13g21180	0.1892	0
Glyma10g07280	Glyma13g21190	0.1892	0
Glyma10g07290	Glyma13g21210	0.1892	4e-47
Glyma10g07300	Glyma13g21220	0.1892	2e-145
Glyma10g07340	Glyma13g21230	0.1892	0
Glyma10g07360	Glyma13g21240	0.1892	0
Glyma10g07410	Glyma13g21280	0.1892	5e-53
Glyma10g07420	Glyma13g21310	0.1892	0
Glyma10g07430	Glyma13g21320	0.1892	0
Glyma10g07440	Glyma13g21330	0.1892	2e-102
Glyma10g07450	Glyma13g21340	0.1892	6e-165
Glyma10g07460	Glyma13g21350	0.1892	4e-139
Glyma10g07480	Glyma13g21360	0.1892	0
Glyma10g07490	Glyma13g21370	0.1892	0
Glyma10g07500	Glyma13g21380	0.1892	0
Glyma10g07510	Glyma13g21390	0.1892	1e-35
Glyma10g07520	Glyma13g21400	0.1892	1e-58
Glyma10g07550	Glyma13g21430	0.1892	3e-130
Glyma10g07560	Glyma13g21440	0.1892	0
Glyma10g07570	Glyma13g21450	0.1892	2e-15
Glyma10g07610	Glyma13g21480	0.1892	0
Glyma10g07620	Glyma13g21490	0.1892	0
Glyma10g07630	Glyma13g21500	0.1892	6e-155
Glyma10g07670	Glyma13g21510	0.1892	2e-26
Glyma10g07680	Glyma13g21520	0.1892	3e-60
Glyma10g07690	Glyma13g21530	0.1892	8e-17
Glyma10g07710	Glyma13g21540	0.1892	0
Glyma10g07740	Glyma13g21560	0.1892	1e-53
Glyma10g07770	Glyma13g21570	0.1892	8e-48
Glyma10g07780	Glyma13g21580	0.1892	3e-82
Glyma10g07790	Glyma13g21630	0.1892	1e-66
Glyma10g07800	Glyma13g21640	0.1892	5e-105
Glyma10g07810	Glyma13g21660	0.1892	0
Glyma10g07860	Glyma13g21690	0.1892	0
Glyma10g07940	Glyma13g21720	0.1892	0
Glyma10g07950	Glyma13g21730	0.1892	1e-21
Glyma10g07960	Glyma13g21740	0.1892	0
Glyma10g07970	Glyma13g21750	0.1892	2e-30
Glyma10g07980	Glyma13g21760	0.1892	2e-52
Glyma10g07990	Glyma13g21770	0.1892	1e-151
Glyma10g08010	Glyma13g21820	0.1892	0
Glyma10g08020	Glyma13g21850	0.1892	3e-122
Glyma10g08030	Glyma13g21860	0.1892	4e-131
Glyma10g08040	Glyma13g21870	0.1892	0
Glyma10g08080	Glyma13g21890	0.1892	6e-102
Glyma10g08120	Glyma13g21920	0.1892	8e-43
Glyma10g08240	Glyma13g21940	0.1892	9e-55
Glyma10g08250	Glyma13g21950	0.1892	1e-141
Glyma10g08280	Glyma13g21960	0.1892	1e-59
Glyma10g08300	Glyma13g21980	0.1892	1e-72
Glyma10g08310	Glyma13g22000	0.1892	3e-15
Glyma10g08320	Glyma13g22010	0.1892	8e-91
Glyma10g08340	Glyma13g22030	0.1892	1e-92
Glyma10g08350	Glyma13g22040	0.1892	0
Glyma10g08360	Glyma13g22050	0.1892	2e-115
Glyma10g08370	Glyma13g22060	0.1892	4e-101
Glyma10g08380	Glyma13g22070	0.1892	9e-144
Glyma10g08420	Glyma13g22080	0.1892	2e-79
Glyma10g08450	Glyma13g22100	0.1892	9e-28
Glyma10g08460	Glyma13g22110	0.1892	8e-18
Glyma10g08470	Glyma13g22120	0.1892	5e-71
Glyma10g08500	Glyma13g22190	0.1892	0
Glyma10g08540	Glyma13g22200	0.1892	6e-104
Glyma10g08550	Glyma13g22210	0.1892	0
Glyma10g08560	Glyma13g22220	0.1892	2e-47
Glyma13g08090	Glyma14g31890	0.1966	0
Glyma13g08100	Glyma14g31850	0.1966	0
Glyma13g08120	Glyma14g30260	0.1966	4e-101
Glyma13g08160	Glyma14g29780	0.1966	7e-72
Glyma13g08480	Glyma14g29120	0.1966	4e-82
Glyma13g08490	Glyma14g29040	0.1966	6e-105
Glyma13g08700	Glyma14g28820	0.1966	8e-47
Glyma13g08720	Glyma14g28780	0.1966	0
Glyma13g08900	Glyma14g28700	0.1966	6e-75
Glyma13g08910	Glyma14g28410	0.1966	4e-83
Glyma13g08930	Glyma14g28380	0.1966	0
Glyma13g08970	Glyma14g27990	0.1966	2e-117
Glyma13g09030	Glyma14g27900	0.1966	0
Glyma13g09140	Glyma14g27610	0.1966	2e-110
Glyma13g09170	Glyma14g27380	0.1966	0
Glyma13g09210	Glyma14g27300	0.1966	1e-162
Glyma13g09220	Glyma14g27290	0.1966	0
Glyma13g09240	Glyma14g26700	0.1966	6e-153
Glyma13g09260	Glyma14g26690	0.1966	4e-117
Glyma13g09270	Glyma14g26680	0.1966	0
Glyma13g09290	Glyma14g26660	0.1966	0
Glyma13g09310	Glyma14g25590	0.1966	0
Glyma13g09380	Glyma14g25540	0.1966	9e-123
Glyma13g09410	Glyma14g25340	0.1966	9e-33
Glyma13g09430	Glyma14g25310	0.1966	5e-179
Glyma13g09460	Glyma14g25280	0.1966	1e-139
Glyma13g09470	Glyma14g24940	0.1966	1e-50
Glyma13g09480	Glyma14g24930	0.1966	5e-113
Glyma13g09490	Glyma14g24920	0.1966	9e-32
Glyma13g09520	Glyma14g24900	0.1966	0
Glyma13g09530	Glyma14g24860	0.1966	0
Glyma13g09550	Glyma14g24810	0.1966	9e-63
Glyma13g09580	Glyma14g24760	0.1966	0
Glyma13g09610	Glyma14g24710	0.1966	0
Glyma13g09620	Glyma14g24660	0.1966	0
Glyma13g09650	Glyma14g24620	0.1966	6e-102
Glyma13g09660	Glyma14g24590	0.1966	3e-117
Glyma13g09920	Glyma14g24560	0.1966	3e-86
Glyma13g09930	Glyma14g24530	0.1966	2e-90
Glyma13g09950	Glyma14g24520	0.1966	7e-165
Glyma13g09970	Glyma14g24510	0.1966	0
Glyma13g09980	Glyma14g24500	0.1966	3e-104
Glyma13g10070	Glyma14g24370	0.1966	0
Glyma13g10110	Glyma14g24300	0.1966	1e-54
Glyma13g10120	Glyma14g24290	0.1966	0
Glyma13g10130	Glyma14g24270	0.1966	2e-118
Glyma13g10140	Glyma14g24260	0.1966	5e-51
Glyma10g28910	Glyma20g38360	0.1984	1e-110
Glyma10g28940	Glyma20g38350	0.1984	3e-141
Glyma10g28950	Glyma20g38340	0.1984	0
Glyma10g28980	Glyma20g38330	0.1984	0
Glyma10g29000	Glyma20g38320	0.1984	0
Glyma10g29010	Glyma20g38310	0.1984	2e-44
Glyma10g29020	Glyma20g38300	0.1984	0
Glyma10g29030	Glyma20g38290	0.1984	9e-111
Glyma10g29040	Glyma20g38280	0.1984	0
Glyma10g29060	Glyma20g38270	0.1984	0
Glyma10g29070	Glyma20g38260	0.1984	2e-109
Glyma10g29080	Glyma20g38250	0.1984	2e-112
Glyma10g29090	Glyma20g38230	0.1984	0
Glyma10g29100	Glyma20g38220	0.1984	0
Glyma10g29110	Glyma20g38200	0.1984	9e-48
Glyma10g29120	Glyma20g38190	0.1984	8e-35
Glyma10g29140	Glyma20g38180	0.1984	0
Glyma10g29150	Glyma20g38170	0.1984	4e-116
Glyma10g29160	Glyma20g38160	0.1984	0
Glyma10g29170	Glyma20g38130	0.1984	4e-95
Glyma10g29180	Glyma20g38120	0.1984	2e-158
Glyma10g29190	Glyma20g38100	0.1984	3e-29
Glyma10g29200	Glyma20g38080	0.1984	9e-49
Glyma10g29210	Glyma20g38070	0.1984	2e-31
Glyma10g29230	Glyma20g38050	0.1984	0
Glyma10g29240	Glyma20g38040	0.1984	5e-59
Glyma10g29250	Glyma20g38030	0.1984	0
Glyma10g29260	Glyma20g38020	0.1984	4e-56
Glyma10g29270	Glyma20g38010	0.1984	7e-15
Glyma10g29280	Glyma20g38000	0.1984	0
Glyma10g29290	Glyma20g37990	0.1984	1e-17
Glyma10g29300	Glyma20g37980	0.1984	0
Glyma10g29310	Glyma20g37970	0.1984	9e-12
Glyma10g29320	Glyma20g37960	0.1984	0
Glyma10g29330	Glyma20g37950	0.1984	0
Glyma10g29340	Glyma20g37940	0.1984	0
Glyma10g29360	Glyma20g37930	0.1984	4e-128
Glyma10g29370	Glyma20g37910	0.1984	0
Glyma10g29380	Glyma20g37920	0.1984	6e-33
Glyma10g29390	Glyma20g37900	0.1984	0
Glyma10g29400	Glyma20g37890	0.1984	2e-153
Glyma10g29440	Glyma20g37870	0.1984	1e-55
Glyma10g29460	Glyma20g37850	0.1984	5e-13
Glyma10g29470	Glyma20g37840	0.1984	1e-108
Glyma10g29480	Glyma20g37820	0.1984	0
Glyma10g29490	Glyma20g37810	0.1984	2e-101
Glyma10g29500	Glyma20g37800	0.1984	3e-138
Glyma10g29510	Glyma20g37790	0.1984	1e-169
Glyma10g29530	Glyma20g37780	0.1984	0
Glyma10g29540	Glyma20g37770	0.1984	0
Glyma10g29550	Glyma20g37760	0.1984	0
Glyma10g29560	Glyma20g37750	0.1984	9e-102
Glyma10g29570	Glyma20g37740	0.1984	2e-51
Glyma10g29580	Glyma20g37730	0.1984	0
Glyma10g29590	Glyma20g37720	0.1984	9e-135
Glyma10g29600	Glyma20g37700	0.1984	0
Glyma10g29610	Glyma20g37690	0.1984	0
Glyma10g29620	Glyma20g37680	0.1984	4e-101
Glyma10g29630	Glyma20g37670	0.1984	3e-162
Glyma10g29640	Glyma20g37660	0.1984	0
Glyma10g29650	Glyma20g37650	0.1984	3e-148
Glyma10g29660	Glyma20g37640	0.1984	0
Glyma10g29680	Glyma20g37630	0.1984	3e-172
Glyma10g29690	Glyma20g37620	0.1984	8e-101
Glyma10g29700	Glyma20g37610	0.1984	2e-67
Glyma10g29710	Glyma20g37600	0.1984	5e-63
Glyma10g29720	Glyma20g37580	0.1984	2e-121
Glyma10g29730	Glyma20g37570	0.1984	5e-83
Glyma10g29750	Glyma20g37560	0.1984	2e-97
Glyma10g29760	Glyma20g37550	0.1984	2e-156
Glyma10g29800	Glyma20g37530	0.1984	2e-103
Glyma10g29810	Glyma20g37520	0.1984	4e-156
Glyma10g29820	Glyma20g37510	0.1984	8e-119
Glyma10g29850	Glyma20g37480	0.1984	3e-58
Glyma10g29860	Glyma20g37470	0.1984	0
Glyma10g29870	Glyma20g37460	0.1984	0
Glyma10g29890	Glyma20g37450	0.1984	2e-69
Glyma10g29900	Glyma20g37440	0.1984	5e-157
Glyma10g29910	Glyma20g37430	0.1984	0
Glyma10g29920	Glyma20g37420	0.1984	0
Glyma10g29930	Glyma20g37410	0.1984	3e-55
Glyma10g29970	Glyma20g37400	0.1984	1e-124
Glyma10g29980	Glyma20g37390	0.1984	9e-87
Glyma10g30010	Glyma20g37380	0.1984	9e-72
Glyma10g30020	Glyma20g37370	0.1984	0
Glyma10g30030	Glyma20g37360	0.1984	0
Glyma10g30040	Glyma20g37350	0.1984	4e-49
Glyma10g30060	Glyma20g37340	0.1984	0
Glyma10g30070	Glyma20g37320	0.1984	8e-08
Glyma10g30130	Glyma20g37280	0.1984	2e-143
Glyma10g30150	Glyma20g37260	0.1984	0
Glyma10g30160	Glyma20g37240	0.1984	1e-129
Glyma10g30180	Glyma20g37220	0.1984	8e-128
Glyma10g30190	Glyma20g37200	0.1984	5e-12
Glyma10g30200	Glyma20g37190	0.1984	2e-67
Glyma10g30210	Glyma20g37180	0.1984	0
Glyma10g30220	Glyma20g37170	0.1984	0
Glyma10g30240	Glyma20g37160	0.1984	5e-143
Glyma10g30250	Glyma20g37150	0.1984	8e-61
Glyma10g30470	Glyma20g37100	0.1984	2e-09
Glyma10g30840	Glyma20g36630	0.1984	0
Glyma10g30850	Glyma20g36620	0.1984	0
Glyma10g30870	Glyma20g36600	0.1984	0
Glyma10g30880	Glyma20g36590	0.1984	0
Glyma10g30890	Glyma20g36580	0.1984	7e-58
Glyma10g30900	Glyma20g36570	0.1984	2e-119
Glyma10g30910	Glyma20g36550	0.1984	0
Glyma10g30920	Glyma20g36540	0.1984	0
Glyma10g30930	Glyma20g36530	0.1984	0
Glyma10g30940	Glyma20g36520	0.1984	3e-152
Glyma10g30970	Glyma20g36510	0.1984	0
Glyma10g30980	Glyma20g36490	0.1984	3e-144
Glyma10g30990	Glyma20g36480	0.1984	7e-159
Glyma10g31010	Glyma20g36470	0.1984	0
Glyma10g31020	Glyma20g36460	0.1984	5e-99
Glyma10g31030	Glyma20g36450	0.1984	5e-27
Glyma10g31040	Glyma20g36440	0.1984	0
Glyma10g31060	Glyma20g36420	0.1984	1e-57
Glyma10g31070	Glyma20g36400	0.1984	9e-76
Glyma10g31080	Glyma20g36390	0.1984	1e-158
Glyma10g31120	Glyma20g36380	0.1984	4e-26
Glyma10g31160	Glyma20g36360	0.1984	3e-59
Glyma10g31170	Glyma20g36350	0.1984	0
Glyma10g31190	Glyma20g36330	0.1984	0
Glyma10g31200	Glyma20g36300	0.1984	3e-65
Glyma10g31230	Glyma20g36250	0.1984	2e-172
Glyma10g31240	Glyma20g36230	0.1984	3e-48
Glyma10g31280	Glyma20g36220	0.1984	0
Glyma10g31300	Glyma20g36210	0.1984	2e-69
Glyma10g31310	Glyma20g36200	0.1984	0
Glyma10g31320	Glyma20g36190	0.1984	8e-165
Glyma10g31330	Glyma20g36180	0.1984	9e-107
Glyma10g31340	Glyma20g36170	0.1984	0
Glyma10g31350	Glyma20g36160	0.1984	0
Glyma10g31370	Glyma20g36140	0.1984	0
Glyma10g31430	Glyma20g36120	0.1984	1e-111
Glyma10g31450	Glyma20g36110	0.1984	0
Glyma10g31470	Glyma20g36100	0.1984	3e-124
Glyma10g31480	Glyma20g36090	0.1984	0
Glyma10g31500	Glyma20g36080	0.1984	1e-92
Glyma10g31510	Glyma20g36070	0.1984	0
Glyma10g31520	Glyma20g36060	0.1984	2e-55
Glyma10g31530	Glyma20g36050	0.1984	0
Glyma10g31540	Glyma20g36040	0.1984	0
Glyma10g31550	Glyma20g36030	0.1984	7e-19
Glyma10g31560	Glyma20g36020	0.1984	0
Glyma10g31570	Glyma20g36010	0.1984	0
Glyma10g31580	Glyma20g36000	0.1984	0
Glyma10g31600	Glyma20g35990	0.1984	0
Glyma10g31610	Glyma20g35980	0.1984	0
Glyma10g31630	Glyma20g35970	0.1984	0
Glyma10g31640	Glyma20g35960	0.1984	1e-83
Glyma10g31650	Glyma20g35950	0.1984	2e-56
Glyma10g31660	Glyma20g35940	0.1984	9e-159
Glyma10g31680	Glyma20g35930	0.1984	0
Glyma10g31690	Glyma20g35920	0.1984	4e-107
Glyma10g31700	Glyma20g35910	0.1984	1e-114
Glyma10g31710	Glyma20g35900	0.1984	0
Glyma10g31720	Glyma20g35890	0.1984	3e-43
Glyma10g31730	Glyma20g35880	0.1984	2e-95
Glyma10g31740	Glyma20g35870	0.1984	7e-53
Glyma10g31750	Glyma20g35860	0.1984	1e-125
Glyma10g31760	Glyma20g35850	0.1984	2e-53
Glyma10g31800	Glyma20g35840	0.1984	9e-118
Glyma10g31810	Glyma20g35830	0.1984	6e-116
Glyma10g31830	Glyma20g35810	0.1984	2e-53
Glyma10g31870	Glyma20g35780	0.1984	7e-120
Glyma10g31880	Glyma20g35770	0.1984	0
Glyma10g31890	Glyma20g35750	0.1984	1e-64
Glyma10g31940	Glyma20g35740	0.1984	4e-26
Glyma10g31950	Glyma20g35730	0.1984	8e-67
Glyma10g31960	Glyma20g35720	0.1984	0
Glyma10g31970	Glyma20g35710	0.1984	0
Glyma10g31980	Glyma20g35670	0.1984	0
Glyma10g32000	Glyma20g35650	0.1984	4e-88
Glyma10g32010	Glyma20g35610	0.1984	3e-171
Glyma10g32040	Glyma20g35600	0.1984	9e-144
Glyma10g32050	Glyma20g35590	0.1984	0
Glyma10g32060	Glyma20g35580	0.1984	5e-75
Glyma10g32070	Glyma20g35570	0.1984	0
Glyma10g32080	Glyma20g35530	0.1984	5e-133
Glyma10g32090	Glyma20g35520	0.1984	0
Glyma10g32100	Glyma20g35510	0.1984	3e-126
Glyma10g32120	Glyma20g35500	0.1984	0
Glyma10g32130	Glyma20g35490	0.1984	2e-97
Glyma10g32150	Glyma20g35480	0.1984	1e-131
Glyma10g32160	Glyma20g35470	0.1984	0
Glyma10g32170	Glyma20g35460	0.1984	0
Glyma10g32180	Glyma20g35450	0.1984	0
Glyma10g32190	Glyma20g35440	0.1984	9e-81
Glyma10g32210	Glyma20g35420	0.1984	5e-119
Glyma10g32230	Glyma20g35400	0.1984	0
Glyma10g32240	Glyma20g35390	0.1984	0
Glyma10g32250	Glyma20g35370	0.1984	5e-163
Glyma10g32260	Glyma20g35340	0.1984	0
Glyma10g32280	Glyma20g35320	0.1984	0
Glyma10g32300	Glyma20g35310	0.1984	0
Glyma10g32310	Glyma20g35300	0.1984	4e-97
Glyma10g32320	Glyma20g35290	0.1984	7e-154
Glyma10g32330	Glyma20g35280	0.1984	5e-49
Glyma10g32340	Glyma20g35270	0.1984	2e-124
Glyma10g32350	Glyma20g35260	0.1984	0
Glyma10g32360	Glyma20g35250	0.1984	3e-149
Glyma10g32380	Glyma20g35230	0.1984	2e-36
Glyma10g32390	Glyma20g35220	0.1984	0
Glyma10g32400	Glyma20g35190	0.1984	3e-65
Glyma10g32410	Glyma20g35180	0.1984	6e-137
Glyma10g32420	Glyma20g35160	0.1984	1e-43
Glyma10g32440	Glyma20g35150	0.1984	0
Glyma10g32450	Glyma20g35140	0.1984	1e-73
Glyma10g32470	Glyma20g35120	0.1984	0
Glyma10g32480	Glyma20g35110	0.1984	0
Glyma10g32490	Glyma20g35100	0.1984	0
Glyma10g32500	Glyma20g35090	0.1984	0
Glyma10g32510	Glyma20g35070	0.1984	5e-20
Glyma10g32520	Glyma20g35060	0.1984	0
Glyma10g32530	Glyma20g35050	0.1984	2e-178
Glyma10g32550	Glyma20g35040	0.1984	2e-67
Glyma10g32560	Glyma20g35020	0.1984	0
Glyma10g32570	Glyma20g35010	0.1984	4e-138
Glyma10g32580	Glyma20g35000	0.1984	2e-68
Glyma10g32590	Glyma20g34980	0.1984	5e-117
Glyma10g32610	Glyma20g34970	0.1984	0
Glyma10g32620	Glyma20g34960	0.1984	6e-99
Glyma10g32650	Glyma20g34950	0.1984	1e-41
Glyma10g32660	Glyma20g34940	0.1984	0
Glyma10g32670	Glyma20g34930	0.1984	0
Glyma10g32690	Glyma20g34920	0.1984	3e-104
Glyma10g32700	Glyma20g34910	0.1984	3e-33
Glyma10g32710	Glyma20g34890	0.1984	8e-132
Glyma10g32730	Glyma20g34880	0.1984	2e-79
Glyma10g32750	Glyma20g34870	0.1984	0
Glyma10g32780	Glyma20g34850	0.1984	1e-36
Glyma10g32810	Glyma20g34840	0.1984	3e-76
Glyma10g32820	Glyma20g34810	0.1984	1e-23
Glyma10g32840	Glyma20g34800	0.1984	5e-132
Glyma10g32850	Glyma20g34790	0.1984	0
Glyma10g32860	Glyma20g34780	0.1984	0
Glyma10g32890	Glyma20g34770	0.1984	2e-86
Glyma10g32900	Glyma20g34750	0.1984	6e-86
Glyma10g32920	Glyma20g34730	0.1984	0
Glyma10g32930	Glyma20g34700	0.1984	2e-75
Glyma10g32960	Glyma20g34680	0.1984	9e-15
Glyma10g32970	Glyma20g34650	0.1984	2e-82
Glyma10g33000	Glyma20g34640	0.1984	5e-36
Glyma10g33010	Glyma20g34630	0.1984	9e-58
Glyma10g33020	Glyma20g34620	0.1984	0
Glyma10g33030	Glyma20g34610	0.1984	0
Glyma10g33040	Glyma20g34590	0.1984	0
Glyma10g33060	Glyma20g34570	0.1984	1e-75
Glyma10g33080	Glyma20g34550	0.1984	6e-42
Glyma10g33090	Glyma20g34540	0.1984	7e-161
Glyma10g33100	Glyma20g34530	0.1984	2e-37
Glyma10g33110	Glyma20g34520	0.1984	5e-142
Glyma10g33120	Glyma20g34510	0.1984	9e-80
Glyma10g33140	Glyma20g34500	0.1984	7e-64
Glyma10g33150	Glyma20g34490	0.1984	3e-64
Glyma10g33160	Glyma20g34480	0.1984	0
Glyma10g33170	Glyma20g34470	0.1984	0
Glyma10g33190	Glyma20g34460	0.1984	1e-31
Glyma10g33200	Glyma20g34450	0.1984	0
Glyma10g33230	Glyma20g34430	0.1984	7e-92
Glyma10g33240	Glyma20g34420	0.1984	0
Glyma10g33260	Glyma20g34390	0.1984	6e-36
Glyma10g33270	Glyma20g34370	0.1984	3e-133
Glyma10g33290	Glyma20g34360	0.1984	0
Glyma10g33300	Glyma20g34350	0.1984	1e-51
Glyma10g33310	Glyma20g34340	0.1984	0
Glyma10g33320	Glyma20g34330	0.1984	5e-135
Glyma10g33330	Glyma20g34320	0.1984	3e-55
Glyma10g33340	Glyma20g34310	0.1984	2e-41
Glyma10g33350	Glyma20g34300	0.1984	2e-80
Glyma10g33360	Glyma20g34290	0.1984	5e-57
Glyma10g33370	Glyma20g34280	0.1984	0
Glyma10g33380	Glyma20g34260	0.1984	0
Glyma10g33390	Glyma20g34250	0.1984	8e-167
Glyma10g33400	Glyma20g34240	0.1984	4e-149
Glyma10g33410	Glyma20g34230	0.1984	9e-136
Glyma10g33420	Glyma20g34220	0.1984	0
Glyma10g33430	Glyma20g34190	0.1984	6e-165
Glyma10g33450	Glyma20g34140	0.1984	6e-120
Glyma10g33460	Glyma20g34130	0.1984	0
Glyma10g33470	Glyma20g34120	0.1984	2e-138
Glyma10g33480	Glyma20g34110	0.1984	2e-101
Glyma10g33490	Glyma20g34100	0.1984	2e-92
Glyma10g33500	Glyma20g34080	0.1984	5e-179
Glyma10g33510	Glyma20g34070	0.1984	0
Glyma10g33550	Glyma20g34050	0.1984	2e-75
Glyma10g33560	Glyma20g34040	0.1984	0
Glyma10g33580	Glyma20g34010	0.1984	2e-178
Glyma10g33590	Glyma20g34000	0.1984	2e-125
Glyma10g33610	Glyma20g33990	0.1984	0
Glyma10g33620	Glyma20g33980	0.1984	4e-42
Glyma10g33630	Glyma20g33970	0.1984	0
Glyma10g33640	Glyma20g33960	0.1984	0
Glyma10g33650	Glyma20g33950	0.1984	2e-70
Glyma10g33660	Glyma20g33940	0.1984	0
Glyma10g33670	Glyma20g33930	0.1984	0
Glyma10g33680	Glyma20g33910	0.1984	0
Glyma10g33700	Glyma20g33890	0.1984	0
Glyma10g33710	Glyma20g33880	0.1984	8e-82
Glyma10g33720	Glyma20g33870	0.1984	2e-84
Glyma10g33730	Glyma20g33860	0.1984	7e-63
Glyma10g33760	Glyma20g33850	0.1984	1e-39
Glyma10g33790	Glyma20g33810	0.1984	0
Glyma10g33810	Glyma20g33800	0.1984	3e-98
Glyma10g33820	Glyma20g33790	0.1984	3e-44
Glyma10g33830	Glyma20g33770	0.1984	0
Glyma10g33870	Glyma20g33730	0.1984	2e-162
Glyma10g33880	Glyma20g33720	0.1984	0
Glyma10g33890	Glyma20g33710	0.1984	2e-115
Glyma10g33900	Glyma20g33700	0.1984	8e-37
Glyma10g33910	Glyma20g33690	0.1984	4e-148
Glyma10g33920	Glyma20g33680	0.1984	1e-167
Glyma10g33930	Glyma20g33670	0.1984	1e-63
Glyma10g33940	Glyma20g33660	0.1984	2e-51
Glyma10g33950	Glyma20g33650	0.1984	2e-57
Glyma10g33960	Glyma20g33630	0.1984	1e-132
Glyma10g33970	Glyma20g33620	0.1984	0
Glyma10g33980	Glyma20g33610	0.1984	2e-141
Glyma10g33990	Glyma20g33600	0.1984	4e-108
Glyma10g34000	Glyma20g33590	0.1984	0
Glyma10g34010	Glyma20g33580	0.1984	2e-100
Glyma10g34020	Glyma20g33570	0.1984	0
Glyma10g34030	Glyma20g33560	0.1984	0
Glyma10g34040	Glyma20g33550	0.1984	3e-63
Glyma10g34050	Glyma20g33540	0.1984	4e-148
Glyma10g34060	Glyma20g33510	0.1984	0
Glyma10g34070	Glyma20g33500	0.1984	0
Glyma10g34090	Glyma20g33490	0.1984	4e-54
Glyma10g34100	Glyma20g33480	0.1984	2e-132
Glyma10g34110	Glyma20g33460	0.1984	0
Glyma10g34120	Glyma20g33440	0.1984	7e-62
Glyma10g34130	Glyma20g33390	0.1984	4e-65
Glyma10g34150	Glyma20g33380	0.1984	0
Glyma10g34160	Glyma20g33360	0.1984	1e-100
Glyma10g34180	Glyma20g33350	0.1984	0
Glyma10g34190	Glyma20g33340	0.1984	1e-166
Glyma10g34220	Glyma20g33330	0.1984	3e-174
Glyma10g34230	Glyma20g33320	0.1984	3e-49
Glyma10g34240	Glyma20g33300	0.1984	0
Glyma10g34260	Glyma20g33290	0.1984	5e-76
Glyma10g34300	Glyma20g33280	0.1984	3e-147
Glyma10g34310	Glyma20g33270	0.1984	0
Glyma10g34320	Glyma20g33250	0.1984	1e-44
Glyma10g34340	Glyma20g33230	0.1984	3e-60
Glyma10g34350	Glyma20g33210	0.1984	4e-171
Glyma10g34360	Glyma20g33200	0.1984	0
Glyma10g34370	Glyma20g33190	0.1984	0
Glyma10g34380	Glyma20g33180	0.1984	0
Glyma10g34390	Glyma20g33160	0.1984	0
Glyma10g34420	Glyma20g33150	0.1984	4e-109
Glyma10g34430	Glyma20g33140	0.1984	0
Glyma10g34440	Glyma20g33120	0.1984	0
Glyma10g34460	Glyma20g33090	0.1984	0
Glyma10g34480	Glyma20g33080	0.1984	0
Glyma10g34490	Glyma20g33060	0.1984	0
Glyma10g34500	Glyma20g33050	0.1984	0
Glyma10g34510	Glyma20g33040	0.1984	0
Glyma10g34520	Glyma20g33030	0.1984	1e-67
Glyma10g34530	Glyma20g33020	0.1984	4e-54
Glyma10g34540	Glyma20g33000	0.1984	0
Glyma10g34550	Glyma20g32990	0.1984	0
Glyma10g34570	Glyma20g32980	0.1984	0
Glyma10g34580	Glyma20g32970	0.1984	1e-141
Glyma10g34600	Glyma20g32960	0.1984	0
Glyma10g34610	Glyma20g32940	0.1984	0
Glyma10g34630	Glyma20g32930	0.1984	0
Glyma10g34640	Glyma20g32920	0.1984	2e-128
Glyma10g34650	Glyma20g32910	0.1984	8e-139
Glyma10g34670	Glyma20g32890	0.1984	8e-64
Glyma10g34680	Glyma20g32880	0.1984	0
Glyma10g34700	Glyma20g32870	0.1984	0
Glyma10g34910	Glyma20g32660	0.1984	4e-141
Glyma10g34920	Glyma20g32650	0.1984	6e-14
Glyma10g34930	Glyma20g32640	0.1984	2e-45
Glyma10g34940	Glyma20g32620	0.1984	4e-35
Glyma10g34950	Glyma20g32610	0.1984	0
Glyma10g34970	Glyma20g32590	0.1984	1e-38
Glyma10g34980	Glyma20g32580	0.1984	0
Glyma10g34990	Glyma20g32570	0.1984	9e-22
Glyma10g35010	Glyma20g32550	0.1984	1e-78
Glyma10g35020	Glyma20g32540	0.1984	3e-43
Glyma10g35030	Glyma20g32530	0.1984	2e-128
Glyma10g35040	Glyma20g32520	0.1984	0
Glyma10g35050	Glyma20g32500	0.1984	4e-81
Glyma10g35070	Glyma20g32480	0.1984	0
Glyma10g35100	Glyma20g32460	0.1984	0
Glyma10g35110	Glyma20g32450	0.1984	3e-23
Glyma10g35130	Glyma20g32440	0.1984	9e-63
Glyma10g35140	Glyma20g32430	0.1984	0
Glyma10g35160	Glyma20g32410	0.1984	3e-70
Glyma10g35170	Glyma20g32390	0.1984	0
Glyma10g35180	Glyma20g32380	0.1984	7e-41
Glyma10g35190	Glyma20g32370	0.1984	0
Glyma10g35220	Glyma20g32340	0.1984	0
Glyma10g35230	Glyma20g32320	0.1984	3e-114
Glyma10g35240	Glyma20g32310	0.1984	7e-34
Glyma10g35250	Glyma20g32300	0.1984	6e-10
Glyma10g35260	Glyma20g32290	0.1984	2e-38
Glyma10g35270	Glyma20g32280	0.1984	1e-141
Glyma10g35280	Glyma20g32260	0.1984	0
Glyma10g35290	Glyma20g32230	0.1984	0
Glyma10g35300	Glyma20g32220	0.1984	9e-176
Glyma10g35310	Glyma20g32210	0.1984	0
Glyma10g35320	Glyma20g32200	0.1984	0
Glyma10g35330	Glyma20g32180	0.1984	1e-104
Glyma10g35340	Glyma20g32170	0.1984	1e-157
Glyma10g35350	Glyma20g32160	0.1984	0
Glyma10g35360	Glyma20g32150	0.1984	2e-34
Glyma10g35380	Glyma20g32140	0.1984	0
Glyma10g35390	Glyma20g32130	0.1984	1e-14
Glyma10g35400	Glyma20g32120	0.1984	0
Glyma10g35410	Glyma20g32110	0.1984	0
Glyma10g35430	Glyma20g32090	0.1984	2e-49
Glyma10g35440	Glyma20g32080	0.1984	0
Glyma10g35450	Glyma20g32070	0.1984	0
Glyma10g35470	Glyma20g32050	0.1984	1e-148
Glyma10g35480	Glyma20g32040	0.1984	9e-135
Glyma10g35490	Glyma20g32030	0.1984	0
Glyma10g35500	Glyma20g32020	0.1984	6e-157
Glyma10g35510	Glyma20g32010	0.1984	1e-46
Glyma10g35520	Glyma20g32000	0.1984	5e-160
Glyma10g35550	Glyma20g31990	0.1984	0
Glyma10g35560	Glyma20g31980	0.1984	0
Glyma10g35580	Glyma20g31970	0.1984	0
Glyma10g35610	Glyma20g31940	0.1984	0
Glyma10g35620	Glyma20g31930	0.1984	5e-98
Glyma10g35630	Glyma20g31920	0.1984	7e-93
Glyma10g35640	Glyma20g31910	0.1984	0
Glyma10g35650	Glyma20g31900	0.1984	3e-157
Glyma10g35660	Glyma20g31890	0.1984	0
Glyma10g35670	Glyma20g31870	0.1984	0
Glyma10g35680	Glyma20g31850	0.1984	4e-163
Glyma10g35690	Glyma20g31840	0.1984	6e-110
Glyma10g35710	Glyma20g31820	0.1984	9e-82
Glyma10g35720	Glyma20g31810	0.1984	5e-140
Glyma10g35730	Glyma20g31800	0.1984	0
Glyma10g35750	Glyma20g31790	0.1984	2e-77
Glyma10g35760	Glyma20g31780	0.1984	2e-80
Glyma10g35830	Glyma20g31760	0.1984	0
Glyma10g35840	Glyma20g31750	0.1984	2e-10
Glyma10g35880	Glyma20g31740	0.1984	2e-07
Glyma10g35890	Glyma20g31730	0.1984	0
Glyma10g35900	Glyma20g31720	0.1984	3e-75
Glyma10g35910	Glyma20g31690	0.1984	0
Glyma10g35920	Glyma20g31680	0.1984	0
Glyma10g35930	Glyma20g31660	0.1984	0
Glyma10g35940	Glyma20g31650	0.1984	0
Glyma10g35950	Glyma20g31640	0.1984	3e-94
Glyma10g35960	Glyma20g31630	0.1984	0
Glyma10g35970	Glyma20g31620	0.1984	1e-76
Glyma10g35980	Glyma20g31600	0.1984	0
Glyma10g35990	Glyma20g31590	0.1984	0
Glyma10g36000	Glyma20g31580	0.1984	1e-27
Glyma10g36010	Glyma20g31570	0.1984	3e-21
Glyma10g36030	Glyma20g31560	0.1984	0
Glyma10g36050	Glyma20g31550	0.1984	0
Glyma10g36060	Glyma20g31540	0.1984	2e-147
Glyma10g36070	Glyma20g31530	0.1984	1e-111
Glyma10g36090	Glyma20g31510	0.1984	0
Glyma10g36110	Glyma20g31500	0.1984	9e-43
Glyma10g36120	Glyma20g31490	0.1984	0
Glyma10g36140	Glyma20g31480	0.1984	0
Glyma10g36150	Glyma20g31470	0.1984	2e-68
Glyma10g36160	Glyma20g31460	0.1984	0
Glyma10g36180	Glyma20g31440	0.1984	0
Glyma10g36190	Glyma20g31430	0.1984	0
Glyma10g36200	Glyma20g31420	0.1984	4e-69
Glyma10g36210	Glyma20g31400	0.1984	0
Glyma10g36220	Glyma20g31390	0.1984	7e-177
Glyma10g36230	Glyma20g31360	0.1984	5e-172
Glyma10g36240	Glyma20g31350	0.1984	5e-59
Glyma10g36250	Glyma20g31340	0.1984	0
Glyma10g36260	Glyma20g31330	0.1984	5e-174
Glyma10g36280	Glyma20g31320	0.1984	0
Glyma10g36290	Glyma20g31310	0.1984	3e-44
Glyma10g36300	Glyma20g31300	0.1984	1e-30
Glyma10g36310	Glyma20g31270	0.1984	0
Glyma10g36330	Glyma20g31250	0.1984	3e-78
Glyma10g36340	Glyma20g31230	0.1984	6e-104
Glyma10g36350	Glyma20g31220	0.1984	0
Glyma10g36360	Glyma20g31210	0.1984	0
Glyma10g36370	Glyma20g31200	0.1984	4e-124
Glyma10g36380	Glyma20g31190	0.1984	2e-158
Glyma10g36400	Glyma20g31170	0.1984	2e-138
Glyma10g36410	Glyma20g31160	0.1984	2e-63
Glyma10g36420	Glyma20g31150	0.1984	3e-113
Glyma10g36460	Glyma20g31110	0.1984	1e-90
Glyma10g36480	Glyma20g31090	0.1984	3e-69
Glyma10g36490	Glyma20g31080	0.1984	0
Glyma10g36500	Glyma20g31070	0.1984	2e-105
Glyma10g36520	Glyma20g31060	0.1984	0
Glyma10g36550	Glyma20g31050	0.1984	0
Glyma10g36560	Glyma20g31040	0.1984	6e-128
Glyma10g36570	Glyma20g31030	0.1984	0
Glyma10g36580	Glyma20g31020	0.1984	8e-68
Glyma10g36590	Glyma20g31000	0.1984	0
Glyma10g36600	Glyma20g30980	0.1984	0
Glyma10g36610	Glyma20g30970	0.1984	4e-77
Glyma10g36630	Glyma20g30960	0.1984	4e-54
Glyma10g36640	Glyma20g30950	0.1984	1e-107
Glyma10g36650	Glyma20g30940	0.1984	2e-74
Glyma10g36670	Glyma20g30920	0.1984	1e-43
Glyma10g36680	Glyma20g30910	0.1984	0
Glyma10g36690	Glyma20g30900	0.1984	9e-41
Glyma10g36700	Glyma20g30880	0.1984	0
Glyma10g36720	Glyma20g30870	0.1984	0
Glyma10g36730	Glyma20g30860	0.1984	0
Glyma10g36740	Glyma20g30850	0.1984	6e-63
Glyma10g36760	Glyma20g30840	0.1984	5e-38
Glyma10g36770	Glyma20g30820	0.1984	0
Glyma10g36780	Glyma20g30810	0.1984	0
Glyma10g36800	Glyma20g30800	0.1984	4e-22
Glyma10g36810	Glyma20g30790	0.1984	2e-75
Glyma10g36840	Glyma20g30770	0.1984	1e-95
Glyma10g36850	Glyma20g30760	0.1984	0
Glyma10g36860	Glyma20g30750	0.1984	0
Glyma10g36870	Glyma20g30740	0.1984	5e-65
Glyma10g36880	Glyma20g30730	0.1984	4e-70
Glyma10g36890	Glyma20g30720	0.1984	4e-30
Glyma10g36900	Glyma20g30710	0.1984	4e-83
Glyma10g36910	Glyma20g30700	0.1984	0
Glyma10g36940	Glyma20g30660	0.1984	0
Glyma10g36950	Glyma20g30650	0.1984	1e-83
Glyma10g36960	Glyma20g30640	0.1984	9e-158
Glyma10g36980	Glyma20g30630	0.1984	0
Glyma10g36990	Glyma20g30620	0.1984	0
Glyma10g37000	Glyma20g30610	0.1984	0
Glyma10g37020	Glyma20g30590	0.1984	0
Glyma10g37030	Glyma20g30580	0.1984	4e-60
Glyma10g37050	Glyma20g30570	0.1984	1e-96
Glyma10g37060	Glyma20g30560	0.1984	2e-57
Glyma10g37070	Glyma20g30550	0.1984	1e-171
Glyma10g37090	Glyma20g30540	0.1984	4e-104
Glyma10g37110	Glyma20g30530	0.1984	0
Glyma10g37120	Glyma20g30520	0.1984	0
Glyma10g37130	Glyma20g30510	0.1984	4e-117
Glyma10g37150	Glyma20g30490	0.1984	0
Glyma10g37180	Glyma20g30470	0.1984	1e-58
Glyma10g37190	Glyma20g30460	0.1984	8e-17
Glyma10g37200	Glyma20g30450	0.1984	4e-155
Glyma10g37210	Glyma20g30430	0.1984	0
Glyma10g37220	Glyma20g30420	0.1984	0
Glyma10g37270	Glyma20g30410	0.1984	2e-71
Glyma10g37310	Glyma20g30400	0.1984	8e-60
Glyma10g37340	Glyma20g30390	0.1984	0
Glyma10g37350	Glyma20g30380	0.1984	4e-170
Glyma10g37360	Glyma20g30370	0.1984	4e-105
Glyma10g37380	Glyma20g30360	0.1984	0
Glyma10g37390	Glyma20g30350	0.1984	4e-86
Glyma10g37400	Glyma20g30340	0.1984	3e-126
Glyma10g37410	Glyma20g30330	0.1984	6e-116
Glyma10g37420	Glyma20g30320	0.1984	0
Glyma10g37430	Glyma20g30310	0.1984	0
Glyma10g37450	Glyma20g30300	0.1984	0
Glyma10g37460	Glyma20g30290	0.1984	4e-87
Glyma10g37470	Glyma20g30280	0.1984	6e-129
Glyma10g37480	Glyma20g30270	0.1984	4e-89
Glyma10g37490	Glyma20g30260	0.1984	2e-39
Glyma10g37520	Glyma20g30250	0.1984	7e-144
Glyma10g37530	Glyma20g30240	0.1984	6e-136
Glyma10g37560	Glyma20g30230	0.1984	6e-137
Glyma10g37570	Glyma20g30220	0.1984	9e-24
Glyma10g37580	Glyma20g30180	0.1984	3e-42
Glyma10g37590	Glyma20g30170	0.1984	0
Glyma10g37630	Glyma20g30160	0.1984	2e-131
Glyma10g37640	Glyma20g30150	0.1984	0
Glyma10g37660	Glyma20g30140	0.1984	0
Glyma10g37680	Glyma20g30130	0.1984	0
Glyma10g37690	Glyma20g30120	0.1984	2e-120
Glyma10g37720	Glyma20g30110	0.1984	2e-97
Glyma10g37730	Glyma20g30100	0.1984	0
Glyma10g37750	Glyma20g30080	0.1984	5e-167
Glyma10g37770	Glyma20g30070	0.1984	8e-131
Glyma10g37780	Glyma20g30060	0.1984	0
Glyma10g37790	Glyma20g30050	0.1984	0
Glyma10g37800	Glyma20g30030	0.1984	5e-71
Glyma10g37810	Glyma20g30020	0.1984	9e-159
Glyma10g37820	Glyma20g30010	0.1984	4e-60
Glyma10g37830	Glyma20g30000	0.1984	8e-50
Glyma10g37840	Glyma20g29980	0.1984	9e-57
Glyma10g37850	Glyma20g29970	0.1984	9e-103
Glyma10g37860	Glyma20g29960	0.1984	0
Glyma10g37870	Glyma20g29950	0.1984	0
Glyma10g37890	Glyma20g29930	0.1984	1e-164
Glyma10g37900	Glyma20g29920	0.1984	4e-67
Glyma10g37910	Glyma20g29890	0.1984	0
Glyma10g37930	Glyma20g29870	0.1984	2e-79
Glyma10g37940	Glyma20g29860	0.1984	8e-105
Glyma10g37950	Glyma20g29850	0.1984	5e-50
Glyma10g37960	Glyma20g29840	0.1984	0
Glyma10g37970	Glyma20g29830	0.1984	2e-120
Glyma10g37980	Glyma20g29820	0.1984	0
Glyma10g38000	Glyma20g29810	0.1984	2e-76
Glyma10g38020	Glyma20g29790	0.1984	1e-64
Glyma10g38040	Glyma20g29780	0.1984	0
Glyma10g38050	Glyma20g29770	0.1984	3e-180
Glyma10g38060	Glyma20g29760	0.1984	0
Glyma10g38070	Glyma20g29750	0.1984	4e-104
Glyma10g38080	Glyma20g29740	0.1984	6e-87
Glyma10g38090	Glyma20g29730	0.1984	3e-161
Glyma10g38100	Glyma20g29720	0.1984	2e-62
Glyma10g38110	Glyma20g29710	0.1984	1e-138
Glyma10g38120	Glyma20g29700	0.1984	3e-73
Glyma10g38130	Glyma20g29680	0.1984	1e-79
Glyma10g38140	Glyma20g29670	0.1984	7e-164
Glyma10g38150	Glyma20g29660	0.1984	2e-96
Glyma10g38190	Glyma20g29650	0.1984	7e-66
Glyma10g38200	Glyma20g29640	0.1984	2e-101
Glyma10g38220	Glyma20g29630	0.1984	1e-29
Glyma10g38230	Glyma20g29620	0.1984	0
Glyma10g38240	Glyma20g29610	0.1984	4e-142
Glyma10g38250	Glyma20g29600	0.1984	0
Glyma10g38270	Glyma20g29590	0.1984	0
Glyma10g38280	Glyma20g29580	0.1984	0
Glyma10g38290	Glyma20g29570	0.1984	2e-146
Glyma10g38300	Glyma20g29560	0.1984	3e-31
Glyma10g38310	Glyma20g29550	0.1984	2e-122
Glyma10g38320	Glyma20g29540	0.1984	0
Glyma10g38330	Glyma20g29530	0.1984	0
Glyma10g38350	Glyma20g29520	0.1984	3e-58
Glyma10g38360	Glyma20g29490	0.1984	3e-155
Glyma10g38370	Glyma20g29480	0.1984	7e-143
Glyma10g38400	Glyma20g29460	0.1984	1e-151
Glyma10g38410	Glyma20g29450	0.1984	1e-11
Glyma10g38420	Glyma20g29440	0.1984	5e-57
Glyma10g38440	Glyma20g29410	0.1984	7e-83
Glyma10g38450	Glyma20g29400	0.1984	0
Glyma10g38470	Glyma20g29380	0.1984	7e-50
Glyma10g38480	Glyma20g29370	0.1984	0
Glyma10g38490	Glyma20g29360	0.1984	0
Glyma10g38500	Glyma20g29350	0.1984	0
Glyma10g38510	Glyma20g29330	0.1984	9e-118
Glyma10g38520	Glyma20g29320	0.1984	1e-25
Glyma10g38530	Glyma20g29310	0.1984	4e-110
Glyma10g38540	Glyma20g29300	0.1984	9e-27
Glyma10g38550	Glyma20g29290	0.1984	0
Glyma10g38560	Glyma20g29280	0.1984	2e-132
Glyma10g38570	Glyma20g29270	0.1984	0
Glyma10g38580	Glyma20g29250	0.1984	5e-116
Glyma10g38590	Glyma20g29230	0.1984	0
Glyma10g38600	Glyma20g29210	0.1984	8e-129
Glyma10g38610	Glyma20g29160	0.1984	8e-139
Glyma10g38620	Glyma20g29130	0.1984	5e-25
Glyma10g38630	Glyma20g29120	0.1984	1e-106
Glyma10g38640	Glyma20g29110	0.1984	3e-134
Glyma10g38650	Glyma20g29100	0.1984	0
Glyma10g38660	Glyma20g29090	0.1984	0
Glyma10g38670	Glyma20g29080	0.1984	0
Glyma10g38680	Glyma20g29060	0.1984	0
Glyma10g38690	Glyma20g29040	0.1984	7e-86
Glyma10g38710	Glyma20g29030	0.1984	8e-106
Glyma10g38720	Glyma20g29020	0.1984	1e-86
Glyma10g38730	Glyma20g29010	0.1984	0
Glyma10g38740	Glyma20g29000	0.1984	4e-121
Glyma10g38750	Glyma20g28990	0.1984	3e-92
Glyma10g38760	Glyma20g28980	0.1984	0
Glyma10g38770	Glyma20g28970	0.1984	0
Glyma10g38810	Glyma20g28960	0.1984	0
Glyma10g38820	Glyma20g28950	0.1984	2e-156
Glyma10g38830	Glyma20g28940	0.1984	6e-27
Glyma10g38840	Glyma20g28930	0.1984	7e-135
Glyma10g38860	Glyma20g28920	0.1984	0
Glyma10g38870	Glyma20g28910	0.1984	0
Glyma10g38880	Glyma20g28900	0.1984	2e-119
Glyma10g38910	Glyma20g28890	0.1984	3e-85
Glyma10g38920	Glyma20g28880	0.1984	0
Glyma10g38930	Glyma20g28870	0.1984	5e-170
Glyma10g38940	Glyma20g28850	0.1984	2e-63
Glyma10g38970	Glyma20g28840	0.1984	9e-72
Glyma10g38980	Glyma20g28830	0.1984	5e-37
Glyma10g38990	Glyma20g28820	0.1984	0
Glyma10g39020	Glyma20g28810	0.1984	3e-81
Glyma10g39030	Glyma20g28800	0.1984	1e-175
Glyma10g39040	Glyma20g28790	0.1984	1e-134
Glyma10g39050	Glyma20g28780	0.1984	4e-137
Glyma10g39060	Glyma20g28770	0.1984	4e-62
Glyma10g39070	Glyma20g28750	0.1984	0
Glyma10g39080	Glyma20g28740	0.1984	5e-113
Glyma10g39090	Glyma20g28730	0.1984	2e-86
Glyma10g39130	Glyma20g28680	0.1984	0
Glyma10g39140	Glyma20g28670	0.1984	2e-77
Glyma10g39150	Glyma20g28640	0.1984	8e-173
Glyma10g39330	Glyma20g28440	0.1984	0
Glyma10g39340	Glyma20g28430	0.1984	1e-101
Glyma10g39370	Glyma20g28420	0.1984	7e-60
Glyma10g39390	Glyma20g28410	0.1984	8e-134
Glyma10g39400	Glyma20g28390	0.1984	5e-30
Glyma10g39420	Glyma20g28380	0.1984	5e-77
Glyma10g39430	Glyma20g28360	0.1984	0
Glyma10g39440	Glyma20g28340	0.1984	0
Glyma10g39450	Glyma20g28320	0.1984	4e-72
Glyma10g39460	Glyma20g28300	0.1984	3e-105
Glyma10g39470	Glyma20g28290	0.1984	0
Glyma10g39490	Glyma20g28260	0.1984	0
Glyma10g39510	Glyma20g28230	0.1984	0
Glyma10g39530	Glyma20g28210	0.1984	1e-92
Glyma10g39540	Glyma20g28200	0.1984	0
Glyma10g39550	Glyma20g28190	0.1984	1e-111
Glyma10g39560	Glyma20g28180	0.1984	1e-79
Glyma10g39570	Glyma20g28170	0.1984	0
Glyma10g39580	Glyma20g28160	0.1984	0
Glyma10g39600	Glyma20g28150	0.1984	9e-117
Glyma10g39610	Glyma20g28140	0.1984	2e-59
Glyma10g39620	Glyma20g28130	0.1984	0
Glyma10g39630	Glyma20g28120	0.1984	0
Glyma10g39650	Glyma20g28110	0.1984	7e-156
Glyma10g39660	Glyma20g28100	0.1984	4e-119
Glyma10g39670	Glyma20g28090	0.1984	0
Glyma10g39690	Glyma20g28070	0.1984	9e-93
Glyma10g39700	Glyma20g28060	0.1984	2e-103
Glyma10g39710	Glyma20g28040	0.1984	3e-58
Glyma10g39720	Glyma20g28010	0.1984	0
Glyma10g39730	Glyma20g28000	0.1984	3e-67
Glyma10g39740	Glyma20g27990	0.1984	0
Glyma10g39750	Glyma20g27980	0.1984	3e-173
Glyma10g39760	Glyma20g27970	0.1984	8e-152
Glyma10g39770	Glyma20g27960	0.1984	2e-51
Glyma10g39780	Glyma20g27950	0.1984	3e-173
Glyma10g39790	Glyma20g27910	0.1984	5e-14
Glyma10g39820	Glyma20g27880	0.1984	2e-167
Glyma10g39830	Glyma20g27860	0.1984	2e-164
Glyma10g39840	Glyma20g27850	0.1984	2e-113
Glyma10g39850	Glyma20g27840	0.1984	5e-130
Glyma10g39870	Glyma20g27770	0.1984	6e-151
Glyma10g39890	Glyma20g27740	0.1984	9e-83
Glyma10g39900	Glyma20g27700	0.1984	0
Glyma10g39910	Glyma20g27610	0.1984	5e-180
Glyma10g39940	Glyma20g27590	0.1984	0
Glyma10g39950	Glyma20g27550	0.1984	1e-85
Glyma10g39970	Glyma20g27490	0.1984	9e-74
Glyma10g40010	Glyma20g27480	0.1984	5e-179
Glyma10g40020	Glyma20g27400	0.1984	3e-94
Glyma10g40030	Glyma20g27390	0.1984	2e-83
Glyma10g40040	Glyma20g27380	0.1984	4e-168
Glyma10g40060	Glyma20g27320	0.1984	1e-44
Glyma10g40100	Glyma20g27310	0.1984	1e-150
Glyma10g40110	Glyma20g27300	0.1984	0
Glyma10g40120	Glyma20g27290	0.1984	1e-102
Glyma10g40150	Glyma20g27280	0.1984	0
Glyma10g40160	Glyma20g27270	0.1984	0
Glyma10g40170	Glyma20g27260	0.1984	2e-54
Glyma10g40180	Glyma20g27230	0.1984	3e-19
Glyma10g40190	Glyma20g27220	0.1984	2e-44
Glyma10g40200	Glyma20g27210	0.1984	1e-64
Glyma10g40220	Glyma20g27190	0.1984	6e-78
Glyma10g40230	Glyma20g27180	0.1984	3e-150
Glyma10g40240	Glyma20g27170	0.1984	0
Glyma10g40270	Glyma20g27100	0.1984	2e-12
Glyma10g40280	Glyma20g27060	0.1984	2e-110
Glyma10g40290	Glyma20g27040	0.1984	1e-129
Glyma10g40310	Glyma20g27030	0.1984	3e-122
Glyma10g40320	Glyma20g27020	0.1984	5e-34
Glyma10g40340	Glyma20g27000	0.1984	0
Glyma10g40350	Glyma20g26990	0.1984	1e-93
Glyma10g40360	Glyma20g26980	0.1984	6e-101
Glyma10g40370	Glyma20g26970	0.1984	0
Glyma10g40390	Glyma20g26950	0.1984	7e-176
Glyma10g40400	Glyma20g26940	0.1984	5e-103
Glyma10g40410	Glyma20g26920	0.1984	0
Glyma10g40420	Glyma20g26910	0.1984	2e-58
Glyma10g40430	Glyma20g26900	0.1984	0
Glyma10g40450	Glyma20g26880	0.1984	0
Glyma10g40460	Glyma20g26870	0.1984	4e-12
Glyma10g40470	Glyma20g26860	0.1984	0
Glyma10g40480	Glyma20g26850	0.1984	3e-113
Glyma10g40490	Glyma20g26840	0.1984	8e-97
Glyma10g40500	Glyma20g26830	0.1984	4e-23
Glyma10g40510	Glyma20g26810	0.1984	0
Glyma10g40520	Glyma20g26800	0.1984	1e-132
Glyma10g40530	Glyma20g26790	0.1984	8e-26
Glyma10g40540	Glyma20g26780	0.1984	2e-99
Glyma10g40550	Glyma20g26770	0.1984	0
Glyma10g40560	Glyma20g26750	0.1984	0
Glyma10g40570	Glyma20g26740	0.1984	0
Glyma10g40580	Glyma20g26730	0.1984	3e-35
Glyma10g40590	Glyma20g26720	0.1984	2e-119
Glyma10g40620	Glyma20g26710	0.1984	3e-178
Glyma10g40640	Glyma20g26700	0.1984	0
Glyma10g40650	Glyma20g26690	0.1984	7e-156
Glyma10g40660	Glyma20g26680	0.1984	7e-80
Glyma10g40670	Glyma20g26670	0.1984	6e-28
Glyma10g40680	Glyma20g26650	0.1984	3e-82
Glyma10g40700	Glyma20g26640	0.1984	8e-112
Glyma10g40710	Glyma20g26630	0.1984	9e-133
Glyma10g40720	Glyma20g26590	0.1984	1e-16
Glyma10g40730	Glyma20g26580	0.1984	0
Glyma10g40740	Glyma20g26550	0.1984	2e-74
Glyma10g40760	Glyma20g26540	0.1984	7e-38
Glyma10g40750	Glyma20g26530	0.1984	0
Glyma10g40770	Glyma20g26520	0.1984	8e-15
Glyma10g40780	Glyma20g26510	0.1984	2e-169
Glyma10g40810	Glyma20g26500	0.1984	1e-129
Glyma10g40820	Glyma20g26490	0.1984	2e-123
Glyma10g40840	Glyma20g26480	0.1984	3e-85
Glyma10g40850	Glyma20g26460	0.1984	8e-43
Glyma10g40860	Glyma20g26450	0.1984	1e-127
Glyma10g40870	Glyma20g26440	0.1984	6e-172
Glyma10g40900	Glyma20g26410	0.1984	2e-32
Glyma10g40910	Glyma20g26400	0.1984	0
Glyma10g40920	Glyma20g26380	0.1984	5e-75
Glyma10g40930	Glyma20g26370	0.1984	2e-58
Glyma10g40940	Glyma20g26360	0.1984	7e-31
Glyma10g40950	Glyma20g26350	0.1984	0
Glyma10g40960	Glyma20g26300	0.1984	4e-99
Glyma10g40990	Glyma20g26290	0.1984	2e-178
Glyma10g41000	Glyma20g26280	0.1984	0
Glyma10g41010	Glyma20g26270	0.1984	0
Glyma10g41020	Glyma20g26260	0.1984	2e-99
Glyma10g41030	Glyma20g26250	0.1984	6e-92
Glyma10g41040	Glyma20g26230	0.1984	4e-81
Glyma10g41050	Glyma20g26220	0.1984	0
Glyma10g41060	Glyma20g26210	0.1984	2e-23
Glyma10g41070	Glyma20g26200	0.1984	0
Glyma10g41080	Glyma20g26190	0.1984	0
Glyma10g41090	Glyma20g26180	0.1984	0
Glyma10g41100	Glyma20g26170	0.1984	1e-161
Glyma10g41130	Glyma20g26140	0.1984	4e-77
Glyma10g41160	Glyma20g26110	0.1984	2e-146
Glyma10g41180	Glyma20g26090	0.1984	3e-25
Glyma10g41190	Glyma20g26080	0.1984	0
Glyma10g41200	Glyma20g26070	0.1984	3e-129
Glyma10g41210	Glyma20g26060	0.1984	4e-123
Glyma10g41220	Glyma20g26050	0.1984	0
Glyma10g41230	Glyma20g26040	0.1984	4e-114
Glyma10g41250	Glyma20g26010	0.1984	5e-13
Glyma10g41260	Glyma20g25990	0.1984	2e-84
Glyma10g41270	Glyma20g25980	0.1984	0
Glyma10g41290	Glyma20g25960	0.1984	0
Glyma10g41300	Glyma20g25950	0.1984	7e-50
Glyma10g41310	Glyma20g25940	0.1984	8e-135
Glyma10g41320	Glyma20g25930	0.1984	2e-22
Glyma10g41330	Glyma20g25920	0.1984	0
Glyma10g41340	Glyma20g25880	0.1984	7e-144
Glyma10g41390	Glyma20g25870	0.1984	4e-140
Glyma10g41400	Glyma20g25860	0.1984	3e-167
Glyma10g41410	Glyma20g25850	0.1984	0
Glyma10g41420	Glyma20g25840	0.1984	9e-140
Glyma10g41430	Glyma20g25830	0.1984	3e-158
Glyma10g41440	Glyma20g25800	0.1984	7e-104
Glyma10g41450	Glyma20g25790	0.1984	0
Glyma10g41460	Glyma20g25770	0.1984	8e-158
Glyma10g41480	Glyma20g25760	0.1984	6e-29
Glyma10g41500	Glyma20g25730	0.1984	7e-11
Glyma10g41530	Glyma20g25710	0.1984	3e-96
Glyma10g41540	Glyma20g25700	0.1984	0
Glyma10g41550	Glyma20g25690	0.1984	2e-106
Glyma10g41560	Glyma20g25660	0.1984	0
Glyma10g41580	Glyma20g25640	0.1984	1e-103
Glyma10g41600	Glyma20g25620	0.1984	0
Glyma10g41610	Glyma20g25630	0.1984	8e-25
Glyma10g41620	Glyma20g25600	0.1984	0
Glyma10g41630	Glyma20g25590	0.1984	0
Glyma10g41640	Glyma20g25580	0.1984	6e-103
Glyma10g41650	Glyma20g25570	0.1984	0
Glyma10g41660	Glyma20g25550	0.1984	6e-124
Glyma10g41680	Glyma20g25540	0.1984	0
Glyma10g41690	Glyma20g25530	0.1984	6e-118
Glyma10g41700	Glyma20g25510	0.1984	8e-89
Glyma10g41730	Glyma20g25500	0.1984	0
Glyma10g41740	Glyma20g25410	0.1984	6e-123
Glyma10g41760	Glyma20g25380	0.1984	1e-153
Glyma10g41770	Glyma20g25360	0.1984	0
Glyma10g41780	Glyma20g25240	0.1984	2e-23
Glyma10g41830	Glyma20g25220	0.1984	0
Glyma10g41840	Glyma20g25210	0.1984	0
Glyma10g41850	Glyma20g25200	0.1984	3e-56
Glyma10g41860	Glyma20g25180	0.1984	0
Glyma10g41870	Glyma20g25170	0.1984	2e-77
Glyma10g41880	Glyma20g25160	0.1984	0
Glyma10g41890	Glyma20g25150	0.1984	2e-98
Glyma10g41900	Glyma20g25140	0.1984	3e-113
Glyma10g41910	Glyma20g25130	0.1984	3e-100
Glyma10g41920	Glyma20g25120	0.1984	0
Glyma10g41930	Glyma20g25110	0.1984	4e-118
Glyma10g41940	Glyma20g25100	0.1984	0
Glyma10g41950	Glyma20g25090	0.1984	3e-24
Glyma10g41960	Glyma20g25080	0.1984	8e-77
Glyma10g41970	Glyma20g25070	0.1984	5e-73
Glyma10g41990	Glyma20g25040	0.1984	2e-36
Glyma10g42000	Glyma20g25020	0.1984	7e-87
Glyma10g42010	Glyma20g25010	0.1984	6e-161
Glyma10g42020	Glyma20g25000	0.1984	1e-39
Glyma10g42030	Glyma20g24990	0.1984	2e-57
Glyma10g42050	Glyma20g24980	0.1984	1e-67
Glyma10g42060	Glyma20g24970	0.1984	7e-43
Glyma10g42070	Glyma20g24960	0.1984	9e-39
Glyma10g42090	Glyma20g24940	0.1984	0
Glyma10g42100	Glyma20g24930	0.1984	0
Glyma10g42130	Glyma20g24920	0.1984	2e-129
Glyma10g42150	Glyma20g24870	0.1984	3e-27
Glyma10g42170	Glyma20g24860	0.1984	2e-73
Glyma10g42180	Glyma20g24850	0.1984	1e-132
Glyma10g42190	Glyma20g24840	0.1984	2e-115
Glyma10g42220	Glyma20g24820	0.1984	0
Glyma10g42230	Glyma20g24810	0.1984	0
Glyma10g42240	Glyma20g24800	0.1984	0
Glyma10g42250	Glyma20g24790	0.1984	0
Glyma10g42260	Glyma20g24780	0.1984	4e-158
Glyma10g42280	Glyma20g24770	0.1984	1e-109
Glyma10g42290	Glyma20g24760	0.1984	0
Glyma10g42300	Glyma20g24750	0.1984	7e-116
Glyma10g42310	Glyma20g24740	0.1984	2e-136
Glyma10g42320	Glyma20g24730	0.1984	1e-99
Glyma10g42330	Glyma20g24700	0.1984	0
Glyma10g42360	Glyma20g24690	0.1984	0
Glyma10g42380	Glyma20g24680	0.1984	1e-108
Glyma10g42390	Glyma20g24670	0.1984	0
Glyma10g42410	Glyma20g24660	0.1984	3e-102
Glyma10g42420	Glyma20g24640	0.1984	1e-131
Glyma10g42430	Glyma20g24630	0.1984	0
Glyma10g42440	Glyma20g24620	0.1984	5e-149
Glyma10g42450	Glyma20g24600	0.1984	1e-121
Glyma10g42500	Glyma20g24560	0.1984	3e-176
Glyma10g42540	Glyma20g24500	0.1984	8e-84
Glyma10g42550	Glyma20g24480	0.1984	6e-55
Glyma10g42560	Glyma20g24470	0.1984	0
Glyma10g42570	Glyma20g24460	0.1984	6e-152
Glyma10g42580	Glyma20g24450	0.1984	1e-152
Glyma10g42590	Glyma20g24440	0.1984	0
Glyma10g42600	Glyma20g24430	0.1984	9e-161
Glyma10g42610	Glyma20g24420	0.1984	2e-40
Glyma10g42620	Glyma20g24410	0.1984	2e-115
Glyma10g42630	Glyma20g24400	0.1984	0
Glyma10g42640	Glyma20g24390	0.1984	4e-146
Glyma10g42650	Glyma20g24380	0.1984	5e-139
Glyma10g42660	Glyma20g24370	0.1984	0
Glyma10g42680	Glyma20g24360	0.1984	2e-87
Glyma10g42700	Glyma20g24350	0.1984	2e-174
Glyma10g42720	Glyma20g24330	0.1984	0
Glyma10g42710	Glyma20g24340	0.1984	3e-09
Glyma10g42730	Glyma20g24310	0.1984	2e-59
Glyma10g42740	Glyma20g24300	0.1984	2e-53
Glyma10g42750	Glyma20g24290	0.1984	6e-101
Glyma10g42770	Glyma20g24210	0.1984	2e-34
Glyma10g42800	Glyma20g24200	0.1984	0
Glyma10g42810	Glyma20g24190	0.1984	4e-163
Glyma10g42820	Glyma20g24180	0.1984	0
Glyma10g42830	Glyma20g24170	0.1984	0
Glyma10g42840	Glyma20g24160	0.1984	3e-46
Glyma10g42850	Glyma20g24150	0.1984	0
Glyma10g42860	Glyma20g24140	0.1984	0
Glyma10g42890	Glyma20g24130	0.1984	0
Glyma10g42900	Glyma20g24110	0.1984	5e-150
Glyma10g42910	Glyma20g24100	0.1984	0
Glyma10g42920	Glyma20g24090	0.1984	0
Glyma10g42930	Glyma20g24080	0.1984	9e-120
Glyma10g42940	Glyma20g24070	0.1984	0
Glyma10g42950	Glyma20g24050	0.1984	4e-133
Glyma10g42960	Glyma20g24040	0.1984	0
Glyma10g42970	Glyma20g24030	0.1984	3e-160
Glyma10g42980	Glyma20g24020	0.1984	4e-141
Glyma10g42990	Glyma20g24010	0.1984	3e-48
Glyma10g43000	Glyma20g23980	0.1984	0
Glyma10g43010	Glyma20g23970	0.1984	1e-97
Glyma10g43020	Glyma20g23960	0.1984	0
Glyma10g43030	Glyma20g23930	0.1984	3e-147
Glyma10g43040	Glyma20g23920	0.1984	9e-51
Glyma10g43050	Glyma20g23910	0.1984	0
Glyma10g43060	Glyma20g23890	0.1984	0
Glyma10g43070	Glyma20g23880	0.1984	2e-27
Glyma10g43080	Glyma20g23860	0.1984	0
Glyma10g43090	Glyma20g23830	0.1984	3e-78
Glyma10g43100	Glyma20g23820	0.1984	6e-169
Glyma10g43120	Glyma20g23790	0.1984	2e-113
Glyma10g43110	Glyma20g23770	0.1984	1e-71
Glyma10g43130	Glyma20g23760	0.1984	3e-33
Glyma10g43140	Glyma20g23750	0.1984	0
Glyma10g43150	Glyma20g23740	0.1984	0
Glyma10g43160	Glyma20g23730	0.1984	4e-113
Glyma10g43180	Glyma20g23720	0.1984	4e-07
Glyma10g43190	Glyma20g23700	0.1984	1e-89
Glyma10g43200	Glyma20g23690	0.1984	4e-73
Glyma10g43210	Glyma20g23680	0.1984	0
Glyma10g43220	Glyma20g23670	0.1984	0
Glyma10g43230	Glyma20g23660	0.1984	0
Glyma10g43240	Glyma20g23600	0.1984	2e-104
Glyma10g43250	Glyma20g23580	0.1984	0
Glyma10g43260	Glyma20g23560	0.1984	1e-21
Glyma10g43280	Glyma20g23550	0.1984	8e-116
Glyma10g43290	Glyma20g23540	0.1984	1e-119
Glyma10g43330	Glyma20g23510	0.1984	3e-63
Glyma10g43360	Glyma20g23490	0.1984	0
Glyma10g43370	Glyma20g23450	0.1984	2e-178
Glyma10g43400	Glyma20g23440	0.1984	5e-41
Glyma10g43410	Glyma20g23430	0.1984	3e-146
Glyma10g43420	Glyma20g23400	0.1984	0
Glyma10g43430	Glyma20g23390	0.1984	0
Glyma10g43440	Glyma20g23370	0.1984	5e-79
Glyma10g43450	Glyma20g23360	0.1984	0
Glyma10g43460	Glyma20g23350	0.1984	0
Glyma10g43470	Glyma20g23310	0.1984	0
Glyma10g43490	Glyma20g23290	0.1984	2e-37
Glyma10g43510	Glyma20g23280	0.1984	0
Glyma10g43520	Glyma20g23270	0.1984	4e-30
Glyma10g43530	Glyma20g23260	0.1984	7e-91
Glyma10g43550	Glyma20g23250	0.1984	0
Glyma10g43560	Glyma20g23240	0.1984	0
Glyma10g43580	Glyma20g23220	0.1984	4e-104
Glyma10g43590	Glyma20g23210	0.1984	1e-105
Glyma10g43610	Glyma20g23200	0.1984	2e-80
Glyma10g43630	Glyma20g23180	0.1984	2e-68
Glyma10g43650	Glyma20g23140	0.1984	7e-65
Glyma10g43660	Glyma20g23130	0.1984	2e-171
Glyma10g43670	Glyma20g23120	0.1984	0
Glyma10g43680	Glyma20g23110	0.1984	2e-29
Glyma10g43690	Glyma20g23100	0.1984	2e-132
Glyma03g27290	Glyma19g30250	0.1989	2e-161
Glyma03g27300	Glyma19g30280	0.1989	4e-85
Glyma03g27310	Glyma19g30290	0.1989	5e-42
Glyma03g27330	Glyma19g30300	0.1989	2e-30
Glyma03g27340	Glyma19g30320	0.1989	1e-122
Glyma03g27360	Glyma19g30330	0.1989	3e-26
Glyma03g27370	Glyma19g30340	0.1989	9e-13
Glyma03g27380	Glyma19g30350	0.1989	0
Glyma03g27410	Glyma19g30360	0.1989	0
Glyma03g27430	Glyma19g30390	0.1989	7e-145
Glyma03g27460	Glyma19g30450	0.1989	0
Glyma03g27500	Glyma19g30480	0.1989	2e-81
Glyma03g27510	Glyma19g30490	0.1989	1e-17
Glyma03g27520	Glyma19g30500	0.1989	0
Glyma03g27530	Glyma19g30510	0.1989	3e-117
Glyma03g27540	Glyma19g30520	0.1989	1e-48
Glyma03g27560	Glyma19g30530	0.1989	3e-17
Glyma03g27570	Glyma19g30540	0.1989	4e-85
Glyma03g27590	Glyma19g30560	0.1989	0
Glyma03g27600	Glyma19g30580	0.1989	0
Glyma03g27610	Glyma19g30590	0.1989	0
Glyma03g27740	Glyma19g30600	0.1989	0
Glyma03g27750	Glyma19g30630	0.1989	1e-132
Glyma03g27760	Glyma19g30640	0.1989	0
Glyma03g27790	Glyma19g30650	0.1989	0
Glyma03g27800	Glyma19g30660	0.1989	0
Glyma03g27850	Glyma19g30670	0.1989	7e-118
Glyma03g27860	Glyma19g30680	0.1989	1e-46
Glyma03g27880	Glyma19g30690	0.1989	0
Glyma03g27890	Glyma19g30700	0.1989	2e-96
Glyma03g27900	Glyma19g30710	0.1989	0
Glyma03g27910	Glyma19g30720	0.1989	0
Glyma03g27940	Glyma19g30750	0.1989	9e-29
Glyma03g27970	Glyma19g30770	0.1989	0
Glyma03g28000	Glyma19g30780	0.1989	0
Glyma03g28050	Glyma19g30810	0.1989	2e-20
Glyma03g28060	Glyma19g30820	0.1989	6e-134
Glyma03g28080	Glyma19g30830	0.1989	0
Glyma03g28120	Glyma19g30860	0.1989	3e-49
Glyma03g28130	Glyma19g30900	0.1989	0
Glyma03g28150	Glyma19g30910	0.1989	2e-96
Glyma03g28160	Glyma19g30920	0.1989	2e-27
Glyma03g28180	Glyma19g30950	0.1989	0
Glyma03g28190	Glyma19g30960	0.1989	9e-116
Glyma03g28200	Glyma19g30970	0.1989	1e-61
Glyma03g28210	Glyma19g30990	0.1989	0
Glyma03g28260	Glyma19g31010	0.1989	2e-70
Glyma03g28270	Glyma19g31020	0.1989	0
Glyma03g28290	Glyma19g31030	0.1989	0
Glyma03g28310	Glyma19g31040	0.1989	0
Glyma03g28320	Glyma19g31050	0.1989	0
Glyma03g28330	Glyma19g31060	0.1989	8e-54
Glyma03g28360	Glyma19g31080	0.1989	7e-49
Glyma03g28370	Glyma19g31090	0.1989	1e-168
Glyma03g28380	Glyma19g31100	0.1989	9e-82
Glyma03g28390	Glyma19g31110	0.1989	0
Glyma03g28410	Glyma19g31120	0.1989	0
Glyma03g28440	Glyma19g31180	0.1989	2e-163
Glyma03g28450	Glyma19g31190	0.1989	7e-15
Glyma03g28460	Glyma19g31200	0.1989	4e-140
Glyma03g28470	Glyma19g31220	0.1989	0
Glyma03g28480	Glyma19g31230	0.1989	7e-81
Glyma03g28500	Glyma19g31240	0.1989	2e-91
Glyma03g28510	Glyma19g31250	0.1989	6e-95
Glyma03g28520	Glyma19g31260	0.1989	6e-146
Glyma03g28530	Glyma19g31280	0.1989	0
Glyma03g28540	Glyma19g31290	0.1989	1e-20
Glyma03g28550	Glyma19g31300	0.1989	0
Glyma03g28570	Glyma19g31320	0.1989	4e-106
Glyma03g28580	Glyma19g31330	0.1989	0
Glyma03g28600	Glyma19g31340	0.1989	6e-143
Glyma03g28610	Glyma19g31350	0.1989	4e-28
Glyma03g28640	Glyma19g31380	0.1989	4e-20
Glyma03g28650	Glyma19g31400	0.1989	1e-40
Glyma03g28660	Glyma19g31410	0.1989	0
Glyma03g28670	Glyma19g31420	0.1989	2e-44
Glyma03g28690	Glyma19g31430	0.1989	0
Glyma03g28700	Glyma19g31440	0.1989	4e-175
Glyma03g28710	Glyma19g31450	0.1989	2e-115
Glyma03g28720	Glyma19g31460	0.1989	4e-127
Glyma03g28740	Glyma19g31480	0.1989	5e-61
Glyma03g28750	Glyma19g31490	0.1989	2e-72
Glyma03g28760	Glyma19g31500	0.1989	1e-50
Glyma03g28770	Glyma19g31510	0.1989	8e-151
Glyma03g28780	Glyma19g31520	0.1989	0
Glyma03g28810	Glyma19g31560	0.1989	1e-161
Glyma03g28840	Glyma19g31580	0.1989	2e-54
Glyma03g28880	Glyma19g31600	0.1989	3e-60
Glyma03g28890	Glyma19g31610	0.1989	2e-117
Glyma03g28910	Glyma19g31620	0.1989	0
Glyma03g28920	Glyma19g31630	0.1989	5e-74
Glyma03g28930	Glyma19g31640	0.1989	0
Glyma03g28950	Glyma19g31710	0.1989	1e-104
Glyma03g28960	Glyma19g31720	0.1989	0
Glyma03g28970	Glyma19g31730	0.1989	0
Glyma03g28980	Glyma19g31740	0.1989	3e-102
Glyma03g28990	Glyma19g31750	0.1989	9e-63
Glyma03g29000	Glyma19g31760	0.1989	3e-165
Glyma03g29010	Glyma19g31770	0.1989	0
Glyma03g29020	Glyma19g31800	0.1989	2e-123
Glyma03g29030	Glyma19g31810	0.1989	4e-19
Glyma03g29070	Glyma19g31830	0.1989	1e-150
Glyma03g29080	Glyma19g31890	0.1989	1e-12
Glyma03g29090	Glyma19g31900	0.1989	0
Glyma03g29100	Glyma19g31910	0.1989	0
Glyma03g29110	Glyma19g31920	0.1989	0
Glyma03g29150	Glyma19g31930	0.1989	0
Glyma03g29190	Glyma19g31940	0.1989	2e-118
Glyma03g29240	Glyma19g31960	0.1989	0
Glyma03g29250	Glyma19g31970	0.1989	2e-135
Glyma03g29260	Glyma19g31980	0.1989	3e-142
Glyma03g29280	Glyma19g32010	0.1989	0
Glyma03g29300	Glyma19g32040	0.1989	7e-36
Glyma03g29310	Glyma19g32050	0.1989	0
Glyma03g29320	Glyma19g32060	0.1989	4e-174
Glyma03g29330	Glyma19g32070	0.1989	0
Glyma03g29370	Glyma19g32090	0.1989	1e-146
Glyma03g29380	Glyma19g32200	0.1989	0
Glyma03g29390	Glyma19g32210	0.1989	5e-61
Glyma03g29400	Glyma19g32220	0.1989	4e-156
Glyma03g29410	Glyma19g32230	0.1989	8e-20
Glyma03g29420	Glyma19g32240	0.1989	2e-178
Glyma03g29440	Glyma19g32250	0.1989	1e-129
Glyma03g29450	Glyma19g32260	0.1989	0
Glyma03g29460	Glyma19g32280	0.1989	2e-78
Glyma03g29470	Glyma19g32290	0.1989	0
Glyma03g29480	Glyma19g32300	0.1989	1e-36
Glyma03g29490	Glyma19g32310	0.1989	0
Glyma03g29500	Glyma19g32340	0.1989	0
Glyma03g29510	Glyma19g32370	0.1989	3e-28
Glyma03g29530	Glyma19g32380	0.1989	1e-126
Glyma03g29540	Glyma19g32390	0.1989	0
Glyma03g29550	Glyma19g32400	0.1989	0
Glyma03g29560	Glyma19g32410	0.1989	0
Glyma03g29600	Glyma19g32420	0.1989	0
Glyma03g29610	Glyma19g32430	0.1989	1e-159
Glyma03g29620	Glyma19g32450	0.1989	3e-28
Glyma03g29640	Glyma19g32470	0.1989	0
Glyma03g29660	Glyma19g32500	0.1989	8e-76
Glyma03g29670	Glyma19g32510	0.1989	0
Glyma03g29680	Glyma19g32520	0.1989	8e-25
Glyma03g29690	Glyma19g32540	0.1989	0
Glyma03g29700	Glyma19g32550	0.1989	2e-84
Glyma03g29710	Glyma19g32570	0.1989	0
Glyma03g29730	Glyma19g32580	0.1989	2e-45
Glyma03g29740	Glyma19g32590	0.1989	0
Glyma03g29750	Glyma19g32600	0.1989	2e-179
Glyma03g29760	Glyma19g32610	0.1989	5e-78
Glyma03g29780	Glyma19g32640	0.1989	5e-44
Glyma03g29800	Glyma19g32680	0.1989	2e-67
Glyma03g29820	Glyma19g32710	0.1989	1e-169
Glyma03g29830	Glyma19g32720	0.1989	2e-22
Glyma03g29840	Glyma19g32730	0.1989	0
Glyma03g29850	Glyma19g32740	0.1989	0
Glyma03g29870	Glyma19g32770	0.1989	4e-119
Glyma03g29880	Glyma19g32780	0.1989	1e-78
Glyma03g29890	Glyma19g32790	0.1989	7e-62
Glyma03g29900	Glyma19g32800	0.1989	8e-178
Glyma03g29910	Glyma19g32810	0.1989	2e-55
Glyma03g29920	Glyma19g32820	0.1989	2e-95
Glyma03g29930	Glyma19g32830	0.1989	4e-165
Glyma03g29940	Glyma19g32840	0.1989	1e-22
Glyma03g29950	Glyma19g32880	0.1989	0
Glyma03g29970	Glyma19g32890	0.1989	1e-88
Glyma03g29980	Glyma19g32900	0.1989	3e-08
Glyma03g30020	Glyma19g32910	0.1989	2e-160
Glyma03g30040	Glyma19g32920	0.1989	2e-69
Glyma03g30060	Glyma19g32930	0.1989	2e-31
Glyma03g30080	Glyma19g32950	0.1989	0
Glyma03g30100	Glyma19g32970	0.1989	2e-40
Glyma03g30110	Glyma19g32990	0.1989	0
Glyma03g30120	Glyma19g33000	0.1989	5e-47
Glyma03g30130	Glyma19g33010	0.1989	1e-147
Glyma03g30140	Glyma19g33030	0.1989	0
Glyma03g30150	Glyma19g33040	0.1989	3e-164
Glyma03g30160	Glyma19g33060	0.1989	1e-82
Glyma03g30170	Glyma19g33070	0.1989	3e-87
Glyma03g30180	Glyma19g33080	0.1989	3e-160
Glyma03g30190	Glyma19g33090	0.1989	0
Glyma03g30200	Glyma19g33100	0.1989	7e-103
Glyma03g30210	Glyma19g33110	0.1989	0
Glyma03g30220	Glyma19g33120	0.1989	1e-51
Glyma03g30230	Glyma19g33140	0.1989	2e-92
Glyma03g30240	Glyma19g33160	0.1989	0
Glyma03g30250	Glyma19g33170	0.1989	0
Glyma03g30260	Glyma19g33180	0.1989	0
Glyma03g30270	Glyma19g33190	0.1989	0
Glyma03g30280	Glyma19g33200	0.1989	2e-129
Glyma03g30290	Glyma19g33210	0.1989	1e-132
Glyma03g30310	Glyma19g33230	0.1989	0
Glyma03g30320	Glyma19g33240	0.1989	0
Glyma03g30330	Glyma19g33250	0.1989	3e-27
Glyma03g30340	Glyma19g33260	0.1989	5e-82
Glyma03g30360	Glyma19g33270	0.1989	9e-13
Glyma03g30380	Glyma19g33310	0.1989	2e-103
Glyma03g30430	Glyma19g33350	0.1989	0
Glyma03g30440	Glyma19g33360	0.1989	3e-63
Glyma03g30450	Glyma19g33370	0.1989	7e-86
Glyma03g30460	Glyma19g33380	0.1989	1e-38
Glyma03g30480	Glyma19g33400	0.1989	0
Glyma03g30490	Glyma19g33410	0.1989	0
Glyma03g30500	Glyma19g33420	0.1989	3e-26
Glyma03g30510	Glyma19g33430	0.1989	0
Glyma03g30520	Glyma19g33440	0.1989	9e-95
Glyma03g30530	Glyma19g33450	0.1989	0
Glyma03g30540	Glyma19g33460	0.1989	5e-153
Glyma03g30550	Glyma19g33470	0.1989	2e-13
Glyma03g30570	Glyma19g33480	0.1989	7e-19
Glyma03g30590	Glyma19g33490	0.1989	3e-143
Glyma03g30600	Glyma19g33500	0.1989	1e-180
Glyma03g30610	Glyma19g33510	0.1989	2e-121
Glyma03g30620	Glyma19g33520	0.1989	1e-92
Glyma03g30630	Glyma19g33530	0.1989	9e-129
Glyma03g30640	Glyma19g33540	0.1989	0
Glyma03g30660	Glyma19g33550	0.1989	8e-109
Glyma03g30710	Glyma19g33560	0.1989	4e-13
Glyma03g30720	Glyma19g33570	0.1989	0
Glyma03g30730	Glyma19g33580	0.1989	0
Glyma03g30740	Glyma19g33590	0.1989	0
Glyma03g30750	Glyma19g33600	0.1989	5e-50
Glyma03g30760	Glyma19g33610	0.1989	2e-85
Glyma03g30770	Glyma19g33620	0.1989	0
Glyma03g30780	Glyma19g33630	0.1989	0
Glyma03g30790	Glyma19g33640	0.1989	0
Glyma03g30800	Glyma19g33650	0.1989	1e-85
Glyma03g30820	Glyma19g33660	0.1989	3e-28
Glyma03g30840	Glyma19g33670	0.1989	8e-30
Glyma03g30850	Glyma19g33680	0.1989	7e-156
Glyma03g30870	Glyma19g33690	0.1989	0
Glyma03g30880	Glyma19g33700	0.1989	3e-50
Glyma03g30890	Glyma19g33710	0.1989	2e-10
Glyma03g30900	Glyma19g33720	0.1989	0
Glyma03g30910	Glyma19g33730	0.1989	0
Glyma03g30930	Glyma19g33760	0.1989	0
Glyma03g30940	Glyma19g33770	0.1989	0
Glyma03g30960	Glyma19g33780	0.1989	4e-87
Glyma03g30970	Glyma19g33790	0.1989	6e-122
Glyma03g30980	Glyma19g33800	0.1989	2e-81
Glyma03g30990	Glyma19g33810	0.1989	0
Glyma03g31000	Glyma19g33820	0.1989	2e-113
Glyma03g31010	Glyma19g33850	0.1989	9e-146
Glyma03g31030	Glyma19g33860	0.1989	2e-116
Glyma03g31040	Glyma19g33870	0.1989	3e-129
Glyma03g31050	Glyma19g33880	0.1989	0
Glyma03g31060	Glyma19g33920	0.1989	5e-132
Glyma03g31080	Glyma19g33930	0.1989	8e-70
Glyma03g31100	Glyma19g33940	0.1989	4e-89
Glyma03g31120	Glyma19g33960	0.1989	4e-34
Glyma03g31130	Glyma19g33970	0.1989	0
Glyma03g31140	Glyma19g33980	0.1989	2e-120
Glyma03g31150	Glyma19g34000	0.1989	5e-17
Glyma03g31160	Glyma19g34010	0.1989	1e-156
Glyma03g31190	Glyma19g34030	0.1989	4e-06
Glyma03g31200	Glyma19g34040	0.1989	8e-62
Glyma03g31210	Glyma19g34060	0.1989	5e-136
Glyma03g31220	Glyma19g34070	0.1989	5e-152
Glyma03g31230	Glyma19g34080	0.1989	0
Glyma03g31240	Glyma19g34090	0.1989	3e-58
Glyma03g31250	Glyma19g34100	0.1989	2e-41
Glyma03g31270	Glyma19g34110	0.1989	0
Glyma03g31280	Glyma19g34120	0.1989	1e-132
Glyma03g31290	Glyma19g34130	0.1989	0
Glyma03g31310	Glyma19g34160	0.1989	0
Glyma03g31330	Glyma19g34170	0.1989	0
Glyma03g31340	Glyma19g34180	0.1989	0
Glyma03g31350	Glyma19g34190	0.1989	8e-35
Glyma03g31370	Glyma19g34200	0.1989	0
Glyma03g31380	Glyma19g34210	0.1989	2e-52
Glyma03g31390	Glyma19g34220	0.1989	6e-160
Glyma03g31400	Glyma19g34230	0.1989	2e-63
Glyma03g31420	Glyma19g34250	0.1989	0
Glyma03g31430	Glyma19g34280	0.1989	2e-75
Glyma03g31460	Glyma19g34300	0.1989	2e-58
Glyma03g31470	Glyma19g34310	0.1989	7e-64
Glyma03g31490	Glyma19g34340	0.1989	0
Glyma03g31500	Glyma19g34350	0.1989	2e-164
Glyma03g31510	Glyma19g34360	0.1989	3e-133
Glyma03g31520	Glyma19g34370	0.1989	8e-84
Glyma03g31530	Glyma19g34380	0.1989	7e-114
Glyma03g31550	Glyma19g34390	0.1989	5e-66
Glyma03g31560	Glyma19g34400	0.1989	0
Glyma03g31580	Glyma19g34410	0.1989	7e-53
Glyma03g31590	Glyma19g34420	0.1989	0
Glyma03g31600	Glyma19g34430	0.1989	0
Glyma03g31610	Glyma19g34440	0.1989	0
Glyma03g31620	Glyma19g34450	0.1989	3e-42
Glyma03g31650	Glyma19g34460	0.1989	0
Glyma03g31670	Glyma19g34470	0.1989	0
Glyma03g31680	Glyma19g34480	0.1989	0
Glyma03g31710	Glyma19g34490	0.1989	7e-33
Glyma03g31750	Glyma19g34530	0.1989	2e-12
Glyma03g31740	Glyma19g34520	0.1989	5e-170
Glyma03g31780	Glyma19g34540	0.1989	3e-81
Glyma03g31790	Glyma19g34550	0.1989	7e-24
Glyma03g31800	Glyma19g34570	0.1989	6e-83
Glyma03g31820	Glyma19g34580	0.1989	0
Glyma03g31830	Glyma19g34590	0.1989	1e-100
Glyma03g31860	Glyma19g34600	0.1989	6e-102
Glyma03g31870	Glyma19g34610	0.1989	6e-57
Glyma03g31880	Glyma19g34620	0.1989	0
Glyma03g31890	Glyma19g34630	0.1989	0
Glyma03g31900	Glyma19g34640	0.1989	1e-100
Glyma03g31910	Glyma19g34650	0.1989	3e-12
Glyma03g31920	Glyma19g34660	0.1989	1e-47
Glyma03g31930	Glyma19g34680	0.1989	2e-14
Glyma03g31950	Glyma19g34710	0.1989	0
Glyma03g31960	Glyma19g34720	0.1989	1e-73
Glyma03g31970	Glyma19g34730	0.1989	0
Glyma03g31980	Glyma19g34740	0.1989	2e-107
Glyma03g31990	Glyma19g34760	0.1989	2e-76
Glyma03g32010	Glyma19g34770	0.1989	3e-36
Glyma03g32040	Glyma19g34790	0.1989	0
Glyma03g32050	Glyma19g34800	0.1989	3e-14
Glyma03g32060	Glyma19g34810	0.1989	2e-90
Glyma03g32070	Glyma19g34820	0.1989	0
Glyma03g32090	Glyma19g34850	0.1989	2e-74
Glyma03g32100	Glyma19g34870	0.1989	8e-73
Glyma03g32120	Glyma19g34880	0.1989	9e-83
Glyma03g32130	Glyma19g34890	0.1989	0
Glyma03g32140	Glyma19g34900	0.1989	0
Glyma03g32150	Glyma19g34910	0.1989	3e-31
Glyma03g32160	Glyma19g34920	0.1989	0
Glyma03g32170	Glyma19g34930	0.1989	0
Glyma03g32180	Glyma19g34940	0.1989	3e-101
Glyma03g32200	Glyma19g34950	0.1989	0
Glyma03g32220	Glyma19g34960	0.1989	5e-150
Glyma03g32240	Glyma19g34970	0.1989	0
Glyma03g32250	Glyma19g35000	0.1989	0
Glyma03g32280	Glyma19g35020	0.1989	0
Glyma03g32290	Glyma19g35040	0.1989	2e-152
Glyma03g32320	Glyma19g35050	0.1989	8e-25
Glyma03g32350	Glyma19g35080	0.1989	0
Glyma03g32360	Glyma19g35090	0.1989	4e-154
Glyma03g32380	Glyma19g35110	0.1989	1e-76
Glyma03g32390	Glyma19g35120	0.1989	0
Glyma03g32400	Glyma19g35130	0.1989	3e-128
Glyma03g32410	Glyma19g35140	0.1989	0
Glyma03g32420	Glyma19g35150	0.1989	3e-71
Glyma03g32430	Glyma19g35160	0.1989	2e-120
Glyma03g32440	Glyma19g35170	0.1989	2e-101
Glyma03g32450	Glyma19g35180	0.1989	1e-79
Glyma03g32460	Glyma19g35190	0.1989	0
Glyma03g32470	Glyma19g35200	0.1989	0
Glyma03g32480	Glyma19g35210	0.1989	4e-147
Glyma03g32490	Glyma19g35220	0.1989	5e-17
Glyma03g32500	Glyma19g35230	0.1989	0
Glyma03g32520	Glyma19g35240	0.1989	9e-34
Glyma03g32550	Glyma19g35290	0.1989	8e-63
Glyma03g32560	Glyma19g35310	0.1989	2e-41
Glyma03g32570	Glyma19g35320	0.1989	3e-68
Glyma03g32580	Glyma19g35330	0.1989	0
Glyma03g32590	Glyma19g35340	0.1989	0
Glyma03g32600	Glyma19g35350	0.1989	0
Glyma03g32610	Glyma19g35360	0.1989	2e-23
Glyma03g32620	Glyma19g35370	0.1989	0
Glyma03g32630	Glyma19g35380	0.1989	0
Glyma03g32640	Glyma19g35390	0.1989	0
Glyma03g32650	Glyma19g35400	0.1989	6e-26
Glyma03g32660	Glyma19g35410	0.1989	0
Glyma03g32670	Glyma19g35420	0.1989	0
Glyma03g32680	Glyma19g35430	0.1989	0
Glyma03g32690	Glyma19g35440	0.1989	5e-74
Glyma03g32700	Glyma19g35450	0.1989	0
Glyma03g32710	Glyma19g35460	0.1989	0
Glyma03g32720	Glyma19g35470	0.1989	9e-48
Glyma03g32750	Glyma19g35490	0.1989	8e-42
Glyma03g32800	Glyma19g35510	0.1989	0
Glyma03g32820	Glyma19g35530	0.1989	3e-07
Glyma03g32840	Glyma19g35550	0.1989	0
Glyma03g32850	Glyma19g35560	0.1989	0
Glyma03g32860	Glyma19g35580	0.1989	0
Glyma03g32870	Glyma19g35590	0.1989	5e-15
Glyma03g32890	Glyma19g35610	0.1989	5e-82
Glyma03g32910	Glyma19g35620	0.1989	0
Glyma03g32920	Glyma19g35630	0.1989	0
Glyma03g32930	Glyma19g35640	0.1989	3e-45
Glyma03g32940	Glyma19g35650	0.1989	0
Glyma03g32950	Glyma19g35660	0.1989	9e-162
Glyma03g32960	Glyma19g35670	0.1989	2e-60
Glyma03g32970	Glyma19g35680	0.1989	2e-107
Glyma03g32980	Glyma19g35690	0.1989	9e-46
Glyma03g32990	Glyma19g35700	0.1989	5e-69
Glyma03g33000	Glyma19g35710	0.1989	4e-123
Glyma03g33020	Glyma19g35720	0.1989	0
Glyma03g33040	Glyma19g35730	0.1989	0
Glyma03g33050	Glyma19g35740	0.1989	2e-88
Glyma03g33080	Glyma19g35780	0.1989	0
Glyma03g33090	Glyma19g35790	0.1989	1e-104
Glyma03g33100	Glyma19g35800	0.1989	2e-125
Glyma03g33110	Glyma19g35810	0.1989	1e-37
Glyma03g33120	Glyma19g35820	0.1989	1e-109
Glyma03g33130	Glyma19g35840	0.1989	3e-92
Glyma03g33150	Glyma19g35870	0.1989	1e-125
Glyma03g33160	Glyma19g35880	0.1989	0
Glyma03g33170	Glyma19g35890	0.1989	0
Glyma03g33180	Glyma19g35900	0.1989	0
Glyma03g33190	Glyma19g35910	0.1989	2e-56
Glyma03g33210	Glyma19g35930	0.1989	2e-93
Glyma03g33220	Glyma19g35940	0.1989	0
Glyma03g33230	Glyma19g35950	0.1989	3e-70
Glyma03g33240	Glyma19g35960	0.1989	0
Glyma03g33250	Glyma19g35970	0.1989	0
Glyma03g33260	Glyma19g35980	0.1989	4e-113
Glyma03g33280	Glyma19g36000	0.1989	2e-89
Glyma03g33290	Glyma19g36010	0.1989	2e-17
Glyma03g33300	Glyma19g36020	0.1989	5e-70
Glyma03g33310	Glyma19g36030	0.1989	6e-37
Glyma03g33320	Glyma19g36040	0.1989	0
Glyma03g33330	Glyma19g36050	0.1989	6e-70
Glyma03g33340	Glyma19g36060	0.1989	3e-14
Glyma03g33360	Glyma19g36070	0.1989	0
Glyma03g33370	Glyma19g36090	0.1989	0
Glyma03g33380	Glyma19g36100	0.1989	0
Glyma03g33390	Glyma19g36120	0.1989	5e-147
Glyma03g33400	Glyma19g36130	0.1989	2e-61
Glyma03g33410	Glyma19g36140	0.1989	0
Glyma03g33420	Glyma19g36150	0.1989	7e-109
Glyma03g33430	Glyma19g36160	0.1989	2e-52
Glyma03g33440	Glyma19g36170	0.1989	4e-116
Glyma03g33460	Glyma19g36180	0.1989	0
Glyma03g33470	Glyma19g36200	0.1989	0
Glyma03g33480	Glyma19g36210	0.1989	0
Glyma03g33490	Glyma19g36220	0.1989	2e-87
Glyma03g33500	Glyma19g36230	0.1989	7e-89
Glyma03g33520	Glyma19g36240	0.1989	4e-174
Glyma03g33530	Glyma19g36250	0.1989	2e-78
Glyma03g33540	Glyma19g36260	0.1989	0
Glyma03g33560	Glyma19g36270	0.1989	0
Glyma03g33570	Glyma19g36280	0.1989	0
Glyma03g33580	Glyma19g36290	0.1989	0
Glyma03g33590	Glyma19g36300	0.1989	0
Glyma03g33600	Glyma19g36310	0.1989	6e-09
Glyma03g33610	Glyma19g36320	0.1989	1e-76
Glyma03g33620	Glyma19g36330	0.1989	1e-117
Glyma03g33630	Glyma19g36340	0.1989	6e-54
Glyma03g33640	Glyma19g36350	0.1989	1e-25
Glyma03g33650	Glyma19g36360	0.1989	2e-88
Glyma03g33660	Glyma19g36370	0.1989	2e-172
Glyma03g33670	Glyma19g36400	0.1989	0
Glyma03g33680	Glyma19g36410	0.1989	2e-139
Glyma03g33690	Glyma19g36420	0.1989	5e-115
Glyma03g33700	Glyma19g36430	0.1989	0
Glyma03g33710	Glyma19g36460	0.1989	0
Glyma03g33720	Glyma19g36470	0.1989	2e-80
Glyma03g33740	Glyma19g36480	0.1989	0
Glyma03g33750	Glyma19g36490	0.1989	0
Glyma03g33760	Glyma19g36500	0.1989	0
Glyma03g33770	Glyma19g36510	0.1989	8e-124
Glyma03g33780	Glyma19g36520	0.1989	0
Glyma03g33800	Glyma19g36530	0.1989	5e-157
Glyma03g33820	Glyma19g36560	0.1989	4e-53
Glyma03g33830	Glyma19g36580	0.1989	0
Glyma03g33840	Glyma19g36590	0.1989	9e-106
Glyma03g33880	Glyma19g36620	0.1989	0
Glyma03g33910	Glyma19g36630	0.1989	4e-157
Glyma03g33920	Glyma19g36650	0.1989	3e-84
Glyma03g33930	Glyma19g36660	0.1989	1e-57
Glyma03g33940	Glyma19g36680	0.1989	8e-77
Glyma03g33950	Glyma19g36700	0.1989	0
Glyma03g33970	Glyma19g36710	0.1989	0
Glyma03g33980	Glyma19g36720	0.1989	5e-31
Glyma03g33990	Glyma19g36740	0.1989	0
Glyma03g34000	Glyma19g36750	0.1989	4e-43
Glyma03g34010	Glyma19g36760	0.1989	1e-39
Glyma03g34030	Glyma19g36780	0.1989	1e-19
Glyma03g34040	Glyma19g36800	0.1989	2e-99
Glyma03g34060	Glyma19g36810	0.1989	0
Glyma03g34080	Glyma19g36820	0.1989	0
Glyma03g34110	Glyma19g36830	0.1989	3e-147
Glyma03g34120	Glyma19g36840	0.1989	4e-32
Glyma03g34130	Glyma19g36850	0.1989	4e-64
Glyma03g34140	Glyma19g36860	0.1989	0
Glyma03g34170	Glyma19g36870	0.1989	2e-146
Glyma03g34180	Glyma19g36880	0.1989	3e-81
Glyma03g34200	Glyma19g36900	0.1989	4e-26
Glyma03g34210	Glyma19g36910	0.1989	0
Glyma03g34220	Glyma19g36920	0.1989	0
Glyma03g34230	Glyma19g36930	0.1989	0
Glyma03g34240	Glyma19g36950	0.1989	0
Glyma03g34250	Glyma19g36960	0.1989	1e-55
Glyma03g34270	Glyma19g36970	0.1989	1e-116
Glyma03g34290	Glyma19g36980	0.1989	2e-40
Glyma03g34300	Glyma19g36990	0.1989	3e-178
Glyma03g34310	Glyma19g37000	0.1989	2e-125
Glyma03g34320	Glyma19g37010	0.1989	2e-66
Glyma03g34330	Glyma19g37020	0.1989	5e-97
Glyma03g34350	Glyma19g37040	0.1989	1e-94
Glyma03g34340	Glyma19g37030	0.1989	1e-106
Glyma03g34360	Glyma19g37050	0.1989	0
Glyma03g34370	Glyma19g37060	0.1989	3e-89
Glyma03g34390	Glyma19g37070	0.1989	3e-106
Glyma03g34400	Glyma19g37090	0.1989	4e-24
Glyma03g34410	Glyma19g37100	0.1989	0
Glyma03g34440	Glyma19g37110	0.1989	9e-08
Glyma03g34480	Glyma19g37150	0.1989	0
Glyma03g34510	Glyma19g37210	0.1989	0
Glyma03g34530	Glyma19g37220	0.1989	4e-114
Glyma03g34540	Glyma19g37230	0.1989	4e-77
Glyma03g34560	Glyma19g37240	0.1989	6e-89
Glyma03g34570	Glyma19g37260	0.1989	0
Glyma03g34580	Glyma19g37270	0.1989	0
Glyma03g34590	Glyma19g37280	0.1989	0
Glyma03g34600	Glyma19g37290	0.1989	0
Glyma03g34630	Glyma19g37300	0.1989	0
Glyma03g34650	Glyma19g37310	0.1989	0
Glyma03g34660	Glyma19g37320	0.1989	1e-156
Glyma03g34670	Glyma19g37340	0.1989	0
Glyma03g34680	Glyma19g37350	0.1989	2e-63
Glyma03g34700	Glyma19g37370	0.1989	1e-56
Glyma03g34710	Glyma19g37380	0.1989	8e-80
Glyma03g34720	Glyma19g37390	0.1989	1e-29
Glyma03g34730	Glyma19g37410	0.1989	6e-168
Glyma03g34740	Glyma19g37420	0.1989	0
Glyma03g34750	Glyma19g37430	0.1989	0
Glyma03g34770	Glyma19g37450	0.1989	0
Glyma03g34780	Glyma19g37460	0.1989	2e-63
Glyma03g34790	Glyma19g37470	0.1989	5e-41
Glyma03g34800	Glyma19g37480	0.1989	0
Glyma03g34810	Glyma19g37490	0.1989	0
Glyma03g34820	Glyma19g37500	0.1989	1e-66
Glyma03g34830	Glyma19g37520	0.1989	0
Glyma03g34840	Glyma19g37530	0.1989	8e-133
Glyma03g34850	Glyma19g37540	0.1989	3e-94
Glyma03g34860	Glyma19g37560	0.1989	1e-36
Glyma03g34890	Glyma19g37570	0.1989	0
Glyma03g34900	Glyma19g37580	0.1989	5e-142
Glyma03g34910	Glyma19g37600	0.1989	0
Glyma03g34930	Glyma19g37620	0.1989	2e-149
Glyma03g34940	Glyma19g37630	0.1989	3e-161
Glyma03g34950	Glyma19g37640	0.1989	8e-15
Glyma03g34960	Glyma19g37660	0.1989	0
Glyma03g34970	Glyma19g37670	0.1989	2e-71
Glyma03g34990	Glyma19g37680	0.1989	0
Glyma03g35000	Glyma19g37700	0.1989	1e-80
Glyma03g35010	Glyma19g37740	0.1989	2e-146
Glyma03g35020	Glyma19g37750	0.1989	0
Glyma03g35030	Glyma19g37760	0.1989	0
Glyma03g35070	Glyma19g37770	0.1989	0
Glyma03g35080	Glyma19g37780	0.1989	8e-28
Glyma03g35090	Glyma19g37790	0.1989	1e-121
Glyma03g35100	Glyma19g37800	0.1989	1e-139
Glyma03g35150	Glyma19g37810	0.1989	2e-133
Glyma03g35160	Glyma19g37820	0.1989	5e-35
Glyma03g35170	Glyma19g37830	0.1989	1e-125
Glyma03g35180	Glyma19g37840	0.1989	2e-73
Glyma03g35190	Glyma19g37850	0.1989	0
Glyma03g35210	Glyma19g37870	0.1989	6e-15
Glyma03g35220	Glyma19g37880	0.1989	1e-139
Glyma03g35250	Glyma19g37890	0.1989	6e-98
Glyma03g35260	Glyma19g37900	0.1989	5e-129
Glyma03g35270	Glyma19g37920	0.1989	5e-110
Glyma03g35280	Glyma19g37930	0.1989	1e-61
Glyma03g35290	Glyma19g37940	0.1989	0
Glyma03g35300	Glyma19g37950	0.1989	2e-74
Glyma03g35310	Glyma19g37960	0.1989	3e-28
Glyma03g35340	Glyma19g37970	0.1989	2e-34
Glyma03g35360	Glyma19g37990	0.1989	1e-79
Glyma03g35380	Glyma19g38010	0.1989	9e-135
Glyma03g35400	Glyma19g38020	0.1989	5e-74
Glyma03g35410	Glyma19g38040	0.1989	0
Glyma03g35430	Glyma19g38060	0.1989	2e-67
Glyma03g35440	Glyma19g38070	0.1989	0
Glyma03g35460	Glyma19g38100	0.1989	4e-34
Glyma03g35470	Glyma19g38110	0.1989	0
Glyma03g35480	Glyma19g38120	0.1989	0
Glyma03g35490	Glyma19g38130	0.1989	8e-40
Glyma03g35500	Glyma19g38140	0.1989	4e-53
Glyma03g35510	Glyma19g38150	0.1989	0
Glyma03g35520	Glyma19g38160	0.1989	0
Glyma03g35540	Glyma19g38170	0.1989	2e-71
Glyma03g35550	Glyma19g38180	0.1989	9e-163
Glyma03g35560	Glyma19g38190	0.1989	2e-69
Glyma03g35570	Glyma19g38210	0.1989	1e-76
Glyma03g35610	Glyma19g38230	0.1989	0
Glyma03g35620	Glyma19g38260	0.1989	4e-84
Glyma03g35640	Glyma19g38280	0.1989	2e-145
Glyma03g35670	Glyma19g38300	0.1989	1e-15
Glyma03g35660	Glyma19g38290	0.1989	2e-138
Glyma03g35690	Glyma19g38320	0.1989	2e-86
Glyma03g35700	Glyma19g38340	0.1989	3e-76
Glyma03g35710	Glyma19g38350	0.1989	0
Glyma03g35740	Glyma19g38360	0.1989	0
Glyma03g35750	Glyma19g38370	0.1989	2e-20
Glyma03g35760	Glyma19g38380	0.1989	1e-73
Glyma03g35770	Glyma19g38410	0.1989	0
Glyma03g35780	Glyma19g38440	0.1989	4e-44
Glyma03g35790	Glyma19g38450	0.1989	3e-74
Glyma03g35800	Glyma19g38460	0.1989	1e-142
Glyma03g35810	Glyma19g38470	0.1989	2e-72
Glyma03g35820	Glyma19g38480	0.1989	2e-57
Glyma03g35830	Glyma19g38490	0.1989	1e-42
Glyma03g35840	Glyma19g38500	0.1989	2e-98
Glyma03g35850	Glyma19g38510	0.1989	3e-70
Glyma03g35860	Glyma19g38520	0.1989	2e-35
Glyma03g35870	Glyma19g38530	0.1989	1e-62
Glyma03g35880	Glyma19g38540	0.1989	3e-104
Glyma03g35900	Glyma19g38560	0.1989	0
Glyma03g35920	Glyma19g38570	0.1989	2e-103
Glyma03g35930	Glyma19g38580	0.1989	7e-113
Glyma03g35950	Glyma19g38590	0.1989	4e-87
Glyma03g36000	Glyma19g38600	0.1989	4e-106
Glyma03g36020	Glyma19g38640	0.1989	9e-30
Glyma03g36080	Glyma19g38680	0.1989	0
Glyma03g36110	Glyma19g38760	0.1989	0
Glyma03g36120	Glyma19g38770	0.1989	2e-143
Glyma03g36130	Glyma19g38790	0.1989	3e-157
Glyma03g36140	Glyma19g38800	0.1989	8e-162
Glyma03g36180	Glyma19g38820	0.1989	5e-86
Glyma03g36190	Glyma19g38830	0.1989	0
Glyma03g36200	Glyma19g38850	0.1989	0
Glyma03g36210	Glyma19g38860	0.1989	2e-56
Glyma03g36230	Glyma19g38880	0.1989	8e-33
Glyma03g36240	Glyma19g38890	0.1989	0
Glyma03g36250	Glyma19g38900	0.1989	2e-102
Glyma03g36260	Glyma19g38910	0.1989	0
Glyma03g36270	Glyma19g38930	0.1989	1e-180
Glyma03g36280	Glyma19g38940	0.1989	7e-72
Glyma03g36290	Glyma19g38960	0.1989	5e-54
Glyma03g36310	Glyma19g38970	0.1989	0
Glyma03g36330	Glyma19g38980	0.1989	1e-44
Glyma03g36340	Glyma19g38990	0.1989	0
Glyma03g36350	Glyma19g39000	0.1989	0
Glyma03g36360	Glyma19g39010	0.1989	0
Glyma03g36370	Glyma19g39020	0.1989	0
Glyma03g36380	Glyma19g39030	0.1989	7e-170
Glyma03g36400	Glyma19g39050	0.1989	1e-134
Glyma03g36410	Glyma19g39060	0.1989	0
Glyma03g36420	Glyma19g39070	0.1989	2e-23
Glyma03g36430	Glyma19g39080	0.1989	0
Glyma03g36440	Glyma19g39090	0.1989	2e-100
Glyma03g36450	Glyma19g39110	0.1989	6e-45
Glyma03g36460	Glyma19g39130	0.1989	5e-112
Glyma03g36480	Glyma19g39140	0.1989	7e-70
Glyma03g36490	Glyma19g39150	0.1989	0
Glyma03g36500	Glyma19g39160	0.1989	4e-70
Glyma03g36510	Glyma19g39170	0.1989	6e-179
Glyma03g36520	Glyma19g39180	0.1989	0
Glyma03g36530	Glyma19g39190	0.1989	0
Glyma03g36540	Glyma19g39200	0.1989	0
Glyma03g36550	Glyma19g39210	0.1989	0
Glyma03g36560	Glyma19g39240	0.1989	1e-92
Glyma03g36580	Glyma19g39250	0.1989	2e-23
Glyma03g36600	Glyma19g39260	0.1989	0
Glyma03g36610	Glyma19g39270	0.1989	2e-128
Glyma03g36630	Glyma19g39280	0.1989	1e-65
Glyma03g36650	Glyma19g39300	0.1989	0
Glyma03g36660	Glyma19g39310	0.1989	5e-175
Glyma03g36670	Glyma19g39320	0.1989	4e-103
Glyma03g36680	Glyma19g39330	0.1989	3e-17
Glyma03g36710	Glyma19g39340	0.1989	0
Glyma03g36720	Glyma19g39370	0.1989	5e-149
Glyma03g36740	Glyma19g39380	0.1989	8e-54
Glyma03g36770	Glyma19g39420	0.1989	0
Glyma03g36780	Glyma19g39440	0.1989	1e-69
Glyma03g36800	Glyma19g39450	0.1989	5e-83
Glyma03g36810	Glyma19g39460	0.1989	0
Glyma03g36830	Glyma19g39470	0.1989	1e-45
Glyma03g36840	Glyma19g39480	0.1989	6e-53
Glyma03g36850	Glyma19g39490	0.1989	1e-55
Glyma03g36860	Glyma19g39500	0.1989	1e-118
Glyma03g36870	Glyma19g39510	0.1989	2e-54
Glyma03g36880	Glyma19g39520	0.1989	3e-52
[truncated: 1,721 more rows]

## Sheet: D
The relative expressions of 14 GmPHT1 genes in different tissues
		GmPHT1;1		GmPHT1;5		GmPHT1;6		GmPHT1;10		GmPHT1;3		GmPHT1;14		GmPHT1;2		GmPHT1;7		GmPHT1;4		GmPHT1;15		GmPHT1;8		GmPHT1;9		GmPHT1;11		GmPHT1;12		GmPHT1;13
		Mean	SD	Mean	SD	Mean	SD	Mean	sd	Mean	SD	Mean	SD	Mean	SD	Mean	SD	Mean	SD	Mean	SD	Mean	SD	Mean	SD	Mean	SD	Mean	SD	Mean	SD
Seedling stage	R	0.864348	0.105257	0.622777	0.107439	0.0184924	0.00300542	0.00195277	0.00102127	0.291998	0.146219	4.82554	0.3	0.0229832	0.00359786	0.103602	0.016262	0.339249	0.083995	0	0	1.20461	0.485245	4.1077	0.843332	0.189049	0.0024532	0.282099	0.0108756	0.226508	0.0195475
	H	0.698293	0.150288	0.648674	0.122692	0.0264584	0.0129044	0.166631	0.121702	0.0919968	0.0526544	0	0	0.0462833	0.0325573	0	0	0.265746	0.0439829	0	0	2.07397	0.607869	0.246323	0.0537007	0.109619	0.016863	0.855967	0.154377	0.1651	0.0437177
	C	2.85944	0.585052	0.526758	0.105989	0.0512874	0.0183696	0.0396347	0.0220883	0.0452909	0.0142985	0	0	0.0689428	0.0249067	0.422897	0.045364	0.398572	0.100311	0	0	7.73016	0.893251	1.6048	0.288445	0.106582	0.00129163	0.670525	0.0743357	0.24708	0.197114
	E	0.301229	0.0949842	0.18992	0.0512676	0.0162272	0.00772841	0.0935923	0.054902	0.021212	0.00210606	0	0	0.0101222	0.00114618	0	0	0.115571	0.0553102	0	0	2.10703	0.520637	0.0401692	0.00291411	0.194173	0.00314388	0.202987	0.075933	0.0950211	0.0918983
	U	0.463681	0.103646	0.410527	0.0413873	0.26878	0.11116	0.0549107	0.0138261	0.242633	0.149566	0	0	0.00770151	0.00449135	0.172805	0.0282316	0.316587	0.0323723	0	0	0.207501	0.0979844	1.01816	0.428227	0.0462395	0.068275	0.337342	0.101415	0.084307	0.01246
Flowering stage	R	0.71888	0.134447	0.952863	0.15264	0.0168424	0.000849391	0.119946	0.136017	0.307635	0.018777	1.40832	0.392338	0.0478648	0.0375965	0.740828	0.0848845	0.605853	0.040307	0	0	0.46301	0.0232746	1.3511	0.510283	4.76167	1.09482	1.01283	0.260914	0.674821	0.557922
	S	0.442206	0.0640426	0.787009	0.084959	0.0967456	0.00818599	0.124196	0.115857	0.0720968	0.04774	0	0	0.026042	0.0102173	0.297507	0.0318913	0.586532	0.0473942	0	0	3.9675	0.539287	0.883794	0.292018	0.869266	0.035863	7.07385	0.989821	0.926732	0.285813
	U	3.2551	0.287381	0.859518	0.0958397	1.19586	0.600599	0.0903578	0.0425297	0.101531	0.00745379	0	0	0.0306604	0.0172789	0.351058	0.0338969	2.45712	0.282948	0	0	0.150171	0.083641	3.68673	0.313958	0.0737011	0.0189777	0.374124	0.0324064	0.128469	0.0271529
	T1	1.98354	0.477593	1.56532	0.181638	1.60489	0.260516	0.304479	0.0510637	0.295983	0.0557261	0	0	0.043805	0.0110204	0.446988	0.0401951	0.693452	0.106959	0	0	0.21755	0.032308	4.53593	0.688215	0.0388678	0.0285052	0.477263	0.0954533	0.441256	0.478545
	T2	0.445926	0.124779	1.09795	0.106853	0.300775	0.0131973	0.105937	0.0505356	0.195271	0.0451631	0	0	0.0049941	0.00161078	0.312141	0.0476564	0.478731	0.021467	0	0	0.138127	0.0167198	1.14041	0.395466	0.129111	0.00633754	0.580393	0.186641	0.168696	0.0359358
	T3	1.466	0.177078	0.621123	0.188643	1.06042	0.313548	0.0829101	0.0673488	0.130058	0.0742273	0	0	0.0113438	0.000319391	0.409121	0.0253207	0.407757	0.183024	0	0	0.172252	0.0701151	2.0484	0.655506	0.028789	0.0229397	0.271241	0.119992	0.075077	0.0126061
	T4	0.891892	0.110574	0.344931	0.0227375	2.71584	0.257653	0.540742	0.28082	0.418716	0.138825	0	0	0.0134771	0.00424119	0.151702	0.0157873	0.165699	0.00820156	0	0	1.71502	0.443736	0.859233	0.202486	0.0278258	0.0292712	0.107373	0.0361973	0.0479707	0.00916273
	F	0.449769	0.034304	0.528649	0.12645	0.387924	0.0126604	0.0673646	0.0289753	0.243683	0.0502058	0	0	0.0522517	0.0369117	0.147548	0.0199789	0.588635	0.0340711	0	0	0.380211	0.0403189	0.269868	0.0980328	0.312121	0.0675775	0.232491	0.0753926	0.0861906	0.0308969
Pod development	P1	0.0394057	0.00912967	0.295651	0.0710906	0.0946686	0.0261012	0.0487221	0.0500781	0.0685344	0.0112043	0	0	0.029077	0.00379974	0.13473	0.0210511	0.221812	0.0669061	0	0	0.478963	0.16847	0.180888	0.0751781	0.0447518	0.0638774	0.184805	0.0507366	0.296342	0.0588591
	P2	0.0326275	0.017674	0.883083	0.0947568	0.0443048	0.0120523	0.0279889	0.00951228	0.127742	0.0541477	0	0	0.0211572	0.00520673	0.181553	0.0299098	0.561107	0.0637752	0	0	0.0828547	0.0325764	0.266093	0.0432043	0.0945778	0.0846388	0.274389	0.0754883	0.113411	0.0551755
	P3	0.0284215	0.0103998	0.440043	0.042569	0.0590216	0.00612018	0.174212	0.113827	0.450678	0.106802	0	0	0.70071	0.0565827	0.0170615	0.00238194	0.578906	0.0516774	0	0	0.0252226	0.00851374	0.0538134	0.00741476	0.392328	0.00754164	0.39849	0.0637499	0.207364	0.0147265
	Note: R, H, C, E, U, S, T1, T2, T3, T4, F: the root, hypocotyl, cotyledon, epicotyls, unifoliolate leaf, the stem, the first trifoliolate leaf, the second trifoliolate leaf, the third trifoliolate leaf, the fourth trifoliolate leaf,
		and the flower respectively. The geometric means of GmSKIP16 and GmUNKI transcripts were used as the reference transcript. The values are means of three replicates, and each replicate represented a pool from at least five plants.
		NONE indicated no transcripts detected.

## Sheet: E 
The information of GmPHT1 genes
GenBank	Gene name	Locus name	CDS length (bp)	Location	For qRT-PCR				For gene clone
					Primer (5’- 3’)		Length of qPCR amplicon (bp)	Amplication efficience (%)	Primer (5’- 3’)
					Sence	Antisence			Sence	Antisence
FJ797401	GmPHT1;1	Glyma10g33030	1611	41390990--41395024	GTGAGTGATGGCGGGAGGAC	GATCATAGGCATCGGTGAAGAAT	122	92	ATGGCGGGAGGACAACTAGGAG	GGAACTGGAACCGTCCTAGCAGA
FJ797402	GmPHT1;2	Glyma03g31950	1620	39790137--39791989	ACGCATATTTGTTGATTTCACTTG	CTCTGCACAAGTGGAAACAAGAGTC	130	93	ATGGCCAGGGAGCAAATTCA	CCAACATATGGAACAGTTCTATTGTTG
FJ797403	GmPHT1;3	Glyma10g00950	1602	667790--670566	GATTTCATCATTAGGGTGTTGG	AGTTCTCCAGCCATTACTTACC	140	91	ATGGCCAGGGAGCAAATTCA	GGAACAGGAACTGTCCTAGCAGA
FJ797404	GmPHT1;4	Glyma10g04230	1566	3225063--3228207	AAACATATAGGAGTGAGAGGGAGGG	ATCATAAGCATCAGTGAAGAAGCC	163	94	ATGGGGAAGGAGCAAGTTCAGGT	GGCACCTTGGTCTCCTCTTCTTGCT
FJ797405	GmPHT1;5	Glyma20g34610	1611	42978135--42982122	AGATGAATATGGAGTTGCTTGCC	TGTCCTCCTGCCATTACTCACTA	152	95	ATGGCAGGAGGACAACTAGGA	CCAACTGGAACCGTCCTAGCA
FJ797406	GmPHT1;6	Glyma10g33020	1509	41380550--41382254	GCTTAGGTACCTGGGAGATT	TCATATGCATCAGTGAAGAAACC	167	90	ATGGCCAGGGATCAGTTGCAAGT	CCGACAGAAGACCTAACTTCAAGACCA
FJ797407	GmPHT1;7	Glyma19g34710	1620	42321860--42323709	ACTGGAGTCAGGCACCTTATG	TCATTAGATTCGTAGATAGGAGCAA	161	93	ATGGCCAGGGAGCAAATTCA	CCAACATATGGAACTGTTCTATTGTTG
FJ797408	GmPHT1;8	Glyma20g02660	1545	2203168--2208583	ACAAAAGTCAGAACCTAAACG	TGATGGCTTTGAAGTGGTAGTA	187	90	ATGGCTAGGTTGAAGGTGTTGTC	CCAAGATTATCTTGCTCTTCAATCTCAA
FJ797409	GmPHT1;9	Glyma07g34870	1536	39910266--39916018	CACATCCATACCCTCTCCTTTC	ACATCCACTTCCTCCTTTTTGTCTA	166	97	ATGGCGAGGTTGAAGGTGTTGT	GGAAGATTATCATGCTCTTCAACTTCA
FJ797410	GmPHT1;10	Glyma20g34620	1584	42989142--42990645	CAGGTTAAGGCACCTGGGAGAC	TGACAAGGGAGATGCAAAAAAG	191	93	ATGGCTAGGGATCAGTTGCAAGTG	CCTACAGAAGGCCTAACTTCTAGACCA
FJ797411	GmPHT1;11	Glyma14g36650	1674	45998818--46000383	TCCAAAGCAATGTTTACCG	TATTCTAATCTGTCATCTGAGC	197	92	ATGGCCACGAACCAAGGTGT	CCAACCATCAAGGTTTCTGGAAGT
FJ797412	GmPHT1;12	Glyma14g28780	1578	35356205--35357717	GTGGCGGCTGGTTCTGATG	CGGCTTGCTTGGCGTTCC	119	91	ATGGCATTGGAAGTGCTTGA	CCCATCGTCTCAGTCCTTGATCC
FJ797413	GmPHT1;13	Glyma13g08720	1632	9280212--9282231	CGCTCTTATACGGATTAACG	TATGATTGACCACCCACAG	190	94	ATGCATAATGCACTACAAAAAAAA	CCCATTGTCTCAGTCCTTGAAC
FJ797414	GmPHT1;14	Glyma02g00840	1602	634489--639070	TTGGTTGTGACGTGTTTACACC	ACAAAAGTAAGAACCAAAAGCAAAC	103	97	ATGGCTGGAGAATTGGGAGTTT	GGAACAGGAACTGTCCTAGCAG
	GmPHT1;15	Glyma13g18420		22087925-22088368	GCTTGATGCAAGGCAAGTTT	CTTGCTCCTTTCCCATCACT			ATGGGAAAGGAGCAAGTTGAG	CCGACATTATGGTAATCTCCACC
Reference gene	GmSKP				GAGCCCAAGACATTGCGAGAG	CGGAAGCGGAAGAACTGAACC
	GmUKN1				TGGTGCTGCCGCTATTTACTG	GGTGGAAGGAACTGCTAACAATC

## Sheet: F 
The Ks and Ka values among GmPHT1 genes
Seq1	Seq2	Ks	Ka	Ka/Ks
GmPHT1.1	GmPHT1.5	0.1106	0.0281	0.254069
GmPHT1.6	GmPHT1.10	0.0711	0.0201	0.2827
GmPHT1.2	GmPHT1.7	0.0906	0.0281	0.310155
GmPHT1.3	GmPHT1.14	0.0634	0.0361	0.569401
GmPHT1.8	GmPHT1.9	0.0791	0.0358	0.452592
GmPHT1.12	GmPHT1.13	0.226	0.0682	0.30177
GmPHT1.1	GmPHT1.10	0.5172	0.177	0.342227
GmPHT1.3	GmPHT1.10	0.5303	0.1774	0.334528
GmPHT1.1	GmPHT1.11	0.8906	0.3465	0.389064
GmPHT1.2	GmPHT1.11	0.9574	0.3582	0.374138
GmPHT1.3	GmPHT1.11	0.8377	0.3305	0.394533
GmPHT1.4	GmPHT1.11	0.7928	0.3502	0.441726
GmPHT1.1	GmPHT1.12	0.9571	0.348	0.363598
GmPHT1.2	GmPHT1.12	0.8218	0.3621	0.440618
GmPHT1.3	GmPHT1.12	0.8511	0.3591	0.421925
GmPHT1.4	GmPHT1.12	0.8386	0.3742	0.44622
GmPHT1.1	GmPHT1.13	1.0131	0.3637	0.358997
GmPHT1.2	GmPHT1.13	1.0694	0.3747	0.350383
GmPHT1.3	GmPHT1.13	0.9516	0.376	0.395124
GmPHT1.4	GmPHT1.13	0.9021	0.3838	0.425452
GmPHT1.1	GmPHT1.14	0.3685	0.1044	0.283311
GmPHT1.5	GmPHT1.14	0.3784	0.1033	0.272992
GmPHT1.1	GmPHT1.2	0.6834	0.2041	0.298654
GmPHT1.3	GmPHT1.2	0.6733	0.1944	0.288727
GmPHT1.1	GmPHT1.3	0.3735	0.1045	0.279786
GmPHT1.5	GmPHT1.3	0.3864	0.1014	0.262422
GmPHT1.1	GmPHT1.4	0.7311	0.2263	0.309534
GmPHT1.2	GmPHT1.4	0.3876	0.1158	0.298762
GmPHT1.3	GmPHT1.4	0.6676	0.1987	0.297633
GmPHT1.1	GmPHT1.6	0.5261	0.1784	0.339099
GmPHT1.3	GmPHT1.6	0.5248	0.176	0.335366
GmPHT1.1	GmPHT1.7	0.667	0.1979	0.296702
GmPHT1.3	GmPHT1.7	0.6571	0.1925	0.292954
GmPHT1.1	GmPHT1.8	1.0382	0.4351	0.419091
GmPHT1.2	GmPHT1.8	0.725	0.477	0.657931
GmPHT1.3	GmPHT1.8	0.8704	0.4439	0.509995
GmPHT1.4	GmPHT1.8	0.863	0.4638	0.537428
GmPHT1.1	GmPHT1.9	1.0291	0.4325	0.42027
GmPHT1.2	GmPHT1.9	0.7852	0.4704	0.599083
GmPHT1.3	GmPHT1.9	0.9031	0.4305	0.476691
GmPHT1.4	GmPHT1.9	0.8868	0.4535	0.511389
GmPHT1.5	GmPHT1.7	0.6629	0.1996	0.301101
GmPHT1.5	GmPHT1.2	0.6704	0.2059	0.30713
GmPHT1.5	GmPHT1.10	0.5691	0.1779	0.312599
GmPHT1.5	GmPHT1.6	0.5749	0.18	0.313098
GmPHT1.5	GmPHT1.4	0.7062	0.2314	0.327669
GmPHT1.5	GmPHT1.13	1.0005	0.3613	0.361119
GmPHT1.5	GmPHT1.12	0.9602	0.3488	0.363258
GmPHT1.5	GmPHT1.11	0.8978	0.3415	0.380374
GmPHT1.5	GmPHT1.8	1.1309	0.4381	0.387391
GmPHT1.5	GmPHT1.9	1.1002	0.4342	0.394656
GmPHT1.6	GmPHT1.4	0.643	0.1859	0.289114
GmPHT1.6	GmPHT1.7	0.555	0.1617	0.291351
GmPHT1.6	GmPHT1.2	0.5101	0.1608	0.315232
GmPHT1.6	GmPHT1.13	0.9952	0.3774	0.37922
GmPHT1.6	GmPHT1.11	0.8377	0.3273	0.390713
GmPHT1.6	GmPHT1.12	0.9274	0.3652	0.393789
GmPHT1.6	GmPHT1.9	0.9594	0.4315	0.44976
GmPHT1.6	GmPHT1.8	0.922	0.4412	0.478525
GmPHT1.7	GmPHT1.4	0.4135	0.1127	0.272551
GmPHT1.7	GmPHT1.13	1.0316	0.3736	0.362156
GmPHT1.7	GmPHT1.11	1.0083	0.3689	0.365863
GmPHT1.7	GmPHT1.12	0.8261	0.3647	0.441472
GmPHT1.7	GmPHT1.9	0.8275	0.4699	0.567855
GmPHT1.7	GmPHT1.8	0.764	0.4745	0.621073
GmPHT1.10	GmPHT1.4	0.6036	0.1937	0.320908
GmPHT1.10	GmPHT1.7	0.5275	0.1693	0.320948
GmPHT1.10	GmPHT1.2	0.4843	0.1698	0.350609
GmPHT1.10	GmPHT1.13	0.9373	0.3724	0.397311
GmPHT1.10	GmPHT1.12	0.8753	0.3621	0.413687
GmPHT1.10	GmPHT1.11	0.7839	0.3355	0.427988
GmPHT1.10	GmPHT1.9	0.9457	0.4351	0.460082
GmPHT1.10	GmPHT1.8	0.8633	0.441	0.510831
GmPHT1.11	GmPHT1.13	1.0184	0.3528	0.346426
GmPHT1.11	GmPHT1.12	0.9077	0.3734	0.411369
GmPHT1.11	GmPHT1.8	1.0405	0.4609	0.44296
GmPHT1.11	GmPHT1.9	0.9932	0.4457	0.448752
GmPHT1.12	GmPHT1.8	1.024	0.5095	0.497559
GmPHT1.12	GmPHT1.9	0.8875	0.5011	0.56462
GmPHT1.13	GmPHT1.8	1.1493	0.5016	0.43644
GmPHT1.13	GmPHT1.9	1.1064	0.4969	0.449114
GmPHT1.14	GmPHT1.4	0.6739	0.2079	0.308503
GmPHT1.14	GmPHT1.7	0.6379	0.1974	0.309453
GmPHT1.14	GmPHT1.2	0.6493	0.2044	0.314801
GmPHT1.14	GmPHT1.6	0.5118	0.18	0.3517
GmPHT1.14	GmPHT1.13	1.0259	0.3679	0.358612
GmPHT1.14	GmPHT1.10	0.5173	0.1857	0.358979
GmPHT1.14	GmPHT1.11	0.8555	0.3314	0.387376
GmPHT1.14	GmPHT1.12	0.863	0.3538	0.409965
GmPHT1.14	GmPHT1.9	0.8584	0.4364	0.508388
GmPHT1.14	GmPHT1.8	0.8275	0.4479	0.541269
